# Supplementary material for: Spatial Assembly of Mechanically Planar Chiral Rotaxanes on Rationally Designed Cavitands
Source: Angew Chem Int Ed Engl. 2025 Oct 26;64(52):e202515927. doi: 10.1002/anie.202515927 (PMC12723448; doi:10.1002/anie.202515927)
Supplement: Supplementary file 2 — Supporting Information [file ANIE-64-e202515927-s002.cif]

data_p563 
_audit_creation_date               2025-08-05 
_audit_creation_method 
; 
Olex2 1.5 
(compiled 2025.07.13 svn.rb7424aed for OlexSys, GUI svn.r7314) 
; 
_shelx_SHELXL_version_number       '2019/3' 
_audit_contact_author_address      ? 
_audit_contact_author_email        ? 
_audit_contact_author_name         '' 
_audit_contact_author_phone        ? 
_publ_contact_author_id_orcid      ? 
_publ_section_references 
; 
Dolomanov, O.V., Bourhis, L.J., Gildea, R.J, Howard, J.A.K. & Puschmann, H. 
 (2009), J. Appl. Cryst. 42, 339-341. 
  
Sheldrick, G.M. (2015). Acta Cryst. A71, 3-8. 
  
Sheldrick, G.M. (2015). Acta Cryst. C71, 3-8. 
; 
_chemical_name_common              ? 
_chemical_name_systematic          ? 
_chemical_formula_moiety           'C26 H38 O10, C17 H15 F6 N O2 S' 
_chemical_formula_sum              'C43 H53 F6 N O12 S' 
_chemical_formula_weight           921.92 
_chemical_absolute_configuration   ad 
_chemical_melting_point            ? 
loop_ 
  _atom_type_symbol 
  _atom_type_description 
  _atom_type_scat_dispersion_real 
  _atom_type_scat_dispersion_imag 
  _atom_type_scat_source 
 'C' 'C' 0.0181 0.0091 'International Tables Vol C Tables 4.2.6.8 and 6.1.1.4' 
 'H' 'H' 0.0000 0.0000 'International Tables Vol C Tables 4.2.6.8 and 6.1.1.4' 
 'F' 'F' 0.0727 0.0534 'International Tables Vol C Tables 4.2.6.8 and 6.1.1.4' 
 'N' 'N' 0.0311 0.0180 'International Tables Vol C Tables 4.2.6.8 and 6.1.1.4' 
 'O' 'O' 0.0492 0.0322 'International Tables Vol C Tables 4.2.6.8 and 6.1.1.4' 
 'S' 'S' 0.3331 0.5567 'International Tables Vol C Tables 4.2.6.8 and 6.1.1.4' 
  
_shelx_space_group_comment 
; 
The symmetry employed for this shelxl refinement is uniquely defined 
by the following loop, which should always be used as a source of 
symmetry information in preference to the above space-group names. 
They are only intended as comments. 
; 
_space_group_crystal_system        'monoclinic' 
_space_group_IT_number             4 
_space_group_name_H-M_alt          'P 1 21 1' 
_space_group_name_Hall             'P 2yb' 
loop_ 
  _space_group_symop_operation_xyz 
 'x, y, z' 
 '-x, y+1/2, -z' 
  
_cell_length_a                     8.9863(5) 
_cell_length_b                     20.4401(10) 
_cell_length_c                     24.4363(11) 
_cell_angle_alpha                  90 
_cell_angle_beta                   92.491(3) 
_cell_angle_gamma                  90 
_cell_volume                       4484.2(4) 
_cell_formula_units_Z              4 
_cell_measurement_reflns_used      9872 
_cell_measurement_temperature      100.00 
_cell_measurement_theta_max        65.751 
_cell_measurement_theta_min        2.820 
_shelx_estimated_absorpt_T_max     0.932 
_shelx_estimated_absorpt_T_min     0.873 
_exptl_absorpt_coefficient_mu      1.399 
_exptl_absorpt_correction_T_max    0.7062 
_exptl_absorpt_correction_T_min    0.6205 
_exptl_absorpt_correction_type     multi-scan 
_exptl_absorpt_process_details 
; 
SADABS-2016/2 (Bruker,2016/2) was used for absorption correction. 
wR2(int) was 0.1290 before and 0.0959 after correction. 
The Ratio of minimum to maximum transmission is 0.8786. 
The \l/2 correction factor is Not present. 
; 
_exptl_absorpt_special_details     ? 
_exptl_crystal_colour              colourless 
_exptl_crystal_colour_primary      colourless 
_exptl_crystal_density_diffrn      1.366 
_exptl_crystal_density_meas        'Not Measured' 
_exptl_crystal_density_method      'Not Measured' 
_exptl_crystal_description         plate 
_exptl_crystal_F_000               1936 
_exptl_crystal_size_max            0.1 
_exptl_crystal_size_mid            0.06 
_exptl_crystal_size_min            0.051 
_exptl_transmission_factor_max     ? 
_exptl_transmission_factor_min     ? 
_diffrn_reflns_av_R_equivalents    0.1228 
_diffrn_reflns_av_unetI/netI       0.0631 
_diffrn_reflns_Laue_measured_fraction_full  1.000 
_diffrn_reflns_Laue_measured_fraction_max  1.000 
_diffrn_reflns_limit_h_max         10 
_diffrn_reflns_limit_h_min         -10 
_diffrn_reflns_limit_k_max         24 
_diffrn_reflns_limit_k_min         -24 
_diffrn_reflns_limit_l_max         29 
_diffrn_reflns_limit_l_min         -29 
_diffrn_reflns_number              168171 
_diffrn_reflns_point_group_measured_fraction_full  0.999 
_diffrn_reflns_point_group_measured_fraction_max  0.999 
_diffrn_reflns_theta_full          66.596 
_diffrn_reflns_theta_max           66.596 
_diffrn_reflns_theta_min           2.819 
_diffrn_ambient_temperature        100.00 
_diffrn_detector_area_resol_mean   ? 
_diffrn_measured_fraction_theta_full  1.000 
_diffrn_measured_fraction_theta_max  1.000 
_diffrn_measurement_device_type    'Bruker Venture D8' 
_diffrn_measurement_method         '\f and \w scans' 
_diffrn_radiation_type             CuK\a 
_diffrn_radiation_wavelength       1.54178 
_diffrn_source                     'Microfocus Sealed Tube' 
_diffrn_source_current             1.1 
_diffrn_source_power               0.05500000000000001 
_diffrn_source_voltage             50.0 
_reflns_Friedel_coverage           0.939 
_reflns_Friedel_fraction_full      0.998 
_reflns_Friedel_fraction_max       0.998 
_reflns_number_gt                  12509 
_reflns_number_total               15860 
_reflns_special_details 
; 
 Reflections were merged by SHELXL according to the crystal 
 class for the calculation of statistics and refinement. 
  
 _reflns_Friedel_fraction is defined as the number of unique 
 Friedel pairs measured divided by the number that would be 
 possible theoretically, ignoring centric projections and 
 systematic absences. 
; 
_reflns_threshold_expression       'I > 2\s(I)' 
_computing_cell_refinement         'SAINT V8.41 (?, 2016)' 
_computing_data_collection         'APEX5 v2023.9-4 (Bruker AXS)' 
_computing_data_reduction          'SAINT V8.41 (?, 2016)' 
_computing_molecular_graphics      'Olex2 1.5 (Dolomanov et al., 2009)' 
_computing_publication_material    'Olex2 1.5 (Dolomanov et al., 2009)' 
_computing_structure_refinement    'SHELXL 2019/3 (Sheldrick, 2015)' 
_computing_structure_solution      'SHELXT 2018/2 (Sheldrick, 2018)' 
_refine_diff_density_max           0.725 
_refine_diff_density_min           -0.203 
_refine_diff_density_rms           0.056 
_refine_ls_abs_structure_details 
; 
 Flack x determined using 4916 quotients [(I+)-(I-)]/[(I+)+(I-)] 
 (Parsons, Flack and Wagner, Acta Cryst. B69 (2013) 249-259). 
; 
_refine_ls_abs_structure_Flack     -0.011(11) 
_refine_ls_extinction_coef         . 
_refine_ls_extinction_method       none 
_refine_ls_goodness_of_fit_ref     1.020 
_refine_ls_hydrogen_treatment      mixed 
_refine_ls_matrix_type             full 
_refine_ls_number_parameters       1426 
_refine_ls_number_reflns           15860 
_refine_ls_number_restraints       1023 
_refine_ls_R_factor_all            0.0788 
_refine_ls_R_factor_gt             0.0609 
_refine_ls_restrained_S_all        1.041 
_refine_ls_shift/su_max            0.001 
_refine_ls_shift/su_mean           0.000 
_refine_ls_structure_factor_coef   Fsqd 
_refine_ls_weighting_details 
 'w=1/[\s^2^(Fo^2^)+(0.1097P)^2^+0.8949P] where P=(Fo^2^+2Fc^2^)/3' 
_refine_ls_weighting_scheme        calc 
_refine_ls_wR_factor_gt            0.1613 
_refine_ls_wR_factor_ref           0.1790 
_refine_special_details            ? 
_olex2_refinement_description 
; 
1. Fixed Uiso 
 At 1.2 times of: 
  All C(H) groups, All C(H,H) groups, All C(H,H,H,H) groups, All N(H) groups 
 At 1.5 times of: 
  All C(H,H,H) groups 
2. Restrained distances 
 C42-F1 \\sim C42-F2 \\sim C42-F3 \\sim C42-F1A \\sim C42-F2A \\sim C42-F3A 
 with sigma of 0.02 
 C43-F4 \\sim C43-F5 \\sim C43-F6 \\sim C43-F4A \\sim C43-F5A \\sim C43-F6A 
 with sigma of 0.02 
 C85-F7 \\sim C85-F8 \\sim C85-F9 \\sim C85-F7A \\sim C85-F8A \\sim C85-F9A 
 with sigma of 0.02 
 N1-H1 \\sim N2-H2 
 with sigma of 0.02 
 C17-C18 \\sim C17A-C18A \\sim C19-C20 \\sim C19A-C20A \\sim C15-C16 \\sim 
C15-C16A 
 with sigma of 0.005 
 C19-O6 \\sim C19A-O6A \\sim C18-O6 \\sim C18A-O6A \\sim C17-O5 \\sim C17A-O5A 
\\sim C21-O7 \\sim C21-O7A 
 \\sim C16-O5 \\sim C16A-O5A 
 with sigma of 0.01 
 C62-C63 \\sim C62A-C63A \\sim C64-C65 \\sim C64A-C65A \\sim C66-C67 \\sim 
C66A-C67A 
 with sigma of 0.02 
 O21-C67 \\sim O21-C67A \\sim O18-C62 \\sim O18-C62A \\sim O19-C63 \\sim 
O19A-C63A \\sim O19-C64 ~ 
 O19A-C64A \\sim O20-C65 \\sim O20A-C65A \\sim O20-C66 \\sim O20A-C66A 
 with sigma of 0.02 
3. Rigid bond restraints 
 F1, F2, F3, F1A, F2A, F3A 
 with sigma for 1-2 distances of 0.01 and sigma for 1-3 distances of 0.01 
 F4, F5, F6, F4A, F5A, F6A 
 with sigma for 1-2 distances of 0.01 and sigma for 1-3 distances of 0.01 
 F7, F8, F9, F7A, F8A, F9A 
 with sigma for 1-2 distances of 0.01 and sigma for 1-3 distances of 0.01 
 C53, O13, O14, C54, C55, C53A, O13A, O14A, C54A, C55A 
 with sigma for 1-2 distances of 0.01 and sigma for 1-3 distances of 0.01 
 C16, O5, C17, C18, O6, C19, C20, O7, C16A, O5A, C17A, C18A, O6A, C19A, C20A, 
 O7A 
 with sigma for 1-2 distances of 0.01 and sigma for 1-3 distances of 0.01 
 C62, C63, O19, C64, C65, O20, C66, C67, C62A, C63A, O19A, C64A, C65A, O20A, 
 C66A, C67A 
 with sigma for 1-2 distances of 0.01 and sigma for 1-3 distances of 0.01 
4. Uiso/Uaniso restraints and constraints 
F1 \\sim F2 \\sim F3 \\sim F1A \\sim F2A \\sim F3A: within 2A with sigma of 
0.007 and sigma for terminal atoms of 0.007 within 2A 
F4 \\sim F5 \\sim F6 \\sim F4A \\sim F5A \\sim F6A: within 2A with sigma of 
0.02 and sigma for terminal atoms of 0.02 within 2A 
F7 \\sim F8 \\sim F9 \\sim F7A \\sim F8A \\sim F9A: within 2A with sigma of 
0.012 and sigma for terminal atoms of 0.012 within 2A 
C53 \\sim O13 \\sim O14 \\sim C54 \\sim C55 \\sim C53A \\sim O13A \\sim O14A 
\\sim C54A \\sim C55A: within 2A with sigma of 0.02 and sigma for terminal 
atoms of 0.02 within 2A 
C16 \\sim O5 \\sim C17 \\sim C18 \\sim O6 \\sim C19 \\sim C20 \\sim O7 \\sim 
C16A \\sim O5A \\sim C17A \\sim C18A \\sim O6A \\sim C19A \\sim C20A \\sim O7A: 
within 2A with sigma of 0.02 and sigma for terminal atoms of 0.02 within 2A 
C62 \\sim C63 \\sim O19 \\sim C64 \\sim C65 \\sim O20 \\sim C66 \\sim C67 \\sim 
C62A \\sim C63A \\sim O19A \\sim C64A \\sim C65A \\sim O20A \\sim C66A \\sim 
C67A: within 2A with sigma of 0.02 and sigma for terminal atoms of 0.02 within 
2A 
5. Same fragment restrains 
{F1A, F2A, F3A} sigma for 1-2: 0.02, 1-3: 0.04 
as in 
{F1, F2, F3} 
{F7A, F8A, F9A} sigma for 1-2: 0.02, 1-3: 0.04 
as in 
{F7, F8, F9} 
{C53, O13, O14, C54, C55} sigma for 1-2: 0.015, 1-3: 0.03 
{C53A, O13A, O14A, C54A, C55A} sigma for 1-2: 0.015, 1-3: 0.03 
as in 
{C10, O1, O2, C11, C12} 
{F4A, F5A, F6A} sigma for 1-2: 0.02, 1-3: 0.04 
as in 
{F4, F5, F6} 
{C62A, C63A, O19A, C64A, C65A, O20A, C66A, C67A} sigma for 1-2: 0.02, 1-3: 0.05 
as in 
{C62, C63, O19, C64, C65, O20, C66, C67} 
{C16A, O5A, C17A, C18A, O6A, C19A, C20A, O7A} sigma for 1-2: 0.02, 1-3: 0.04 
as in 
{C16, O5, C17, C18, O6, C19, C20, O7} 
6. Others 
 Sof(F1A)=Sof(F2A)=Sof(F3A)=1-FVAR(1) 
 Sof(F1)=Sof(F2)=Sof(F3)=FVAR(1) 
 Sof(F4A)=Sof(F5A)=Sof(F6A)=1-FVAR(2) 
 Sof(F4)=Sof(F5)=Sof(F6)=FVAR(2) 
 Sof(F7A)=Sof(F8A)=Sof(F9A)=1-FVAR(3) 
 Sof(F7)=Sof(F8)=Sof(F9)=FVAR(3) 
 Sof(C53A)=Sof(O13A)=Sof(O14A)=Sof(C54A)=Sof(H54C)=Sof(H54D)=Sof(C55A)= 
 Sof(H55D)=Sof(H55E)=Sof(H55F)=1-FVAR(4) 
 Sof(C53)=Sof(O13)=Sof(O14)=Sof(C54)=Sof(H54A)=Sof(H54B)=Sof(C55)=Sof(H55A)= 
 Sof(H55B)=Sof(H55C)=FVAR(4) 
 Sof(H15C)=Sof(H15D)=Sof(H21C)=Sof(H21D)=Sof(C16A)=Sof(H16C)=Sof(H16D)= 
 Sof(O5A)=Sof(C17A)=Sof(H17C)=Sof(H17D)=Sof(C18A)=Sof(H18C)=Sof(H18D)=Sof(O6A)= 
 Sof(C19A)=Sof(H19C)=Sof(H19D)=Sof(C20A)=Sof(H20C)=Sof(H20D)=Sof(O7A)=1-FVAR(5) 
 Sof(H15A)=Sof(H15B)=Sof(H21A)=Sof(H21B)=Sof(C16)=Sof(H16A)=Sof(H16B)=Sof(O5)= 
 Sof(C17)=Sof(H17A)=Sof(H17B)=Sof(C18)=Sof(H18A)=Sof(H18B)=Sof(O6)=Sof(C19)= 
 Sof(H19A)=Sof(H19B)=Sof(C20)=Sof(H20A)=Sof(H20B)=Sof(O7)=FVAR(5) 
 Sof(C62A)=Sof(H62C)=Sof(H62D)=Sof(C63A)=Sof(H63C)=Sof(H63D)=Sof(O19A)= 
 Sof(C64A)=Sof(H64C)=Sof(H64D)=Sof(C65A)=Sof(H65C)=Sof(H65D)=Sof(O20A)= 
 Sof(C66A)=Sof(H66C)=Sof(H66D)=Sof(C67A)=Sof(H67C)=Sof(H67D)=1-FVAR(6) 
 Sof(C62)=Sof(H62A)=Sof(H62B)=Sof(C63)=Sof(H63A)=Sof(H63B)=Sof(O19)=Sof(C64)= 
 Sof(H64A)=Sof(H64B)=Sof(C65)=Sof(H65A)=Sof(H65B)=Sof(O20)=Sof(C66)=Sof(H66A)= 
 Sof(H66B)=Sof(C67)=Sof(H67A)=Sof(H67B)=FVAR(6) 
7.a Secondary CH2 refined with riding coordinates: 
 C13(H13A,H13B), C14(H14A,H14B), C15(H15A,H15B), C15(H15C,H15D), C21(H21C, 
 H21D), C21(H21A,H21B), C22(H22A,H22B), C23(H23A,H23B), C24(H24A,H24B), 
 C25(H25A,H25B), C26(H26A,H26B), C56(H56A,H56B), C57(H57A,H57B), C58(H58A,H58B), 
  C59(H59A,H59B), C60(H60A,H60B), C61(H61A,H61B), C68(H68A,H68B), C69(H69A, 
 H69B), C35(H35A,H35B), C78(H78A,H78B), C11(H11A,H11B), C54(H54A,H54B), 
 C54A(H54C,H54D), C16(H16A,H16B), C17(H17A,H17B), C18(H18A,H18B), C19(H19A, 
 H19B), C20(H20A,H20B), C16A(H16C,H16D), C17A(H17C,H17D), C18A(H18C,H18D), 
 C19A(H19C,H19D), C20A(H20C,H20D), C62(H62A,H62B), C63(H63A,H63B), C64(H64A, 
 H64B), C65(H65A,H65B), C66(H66A,H66B), C67(H67A,H67B), C62A(H62C,H62D), 
 C63A(H63C,H63D), C64A(H64C,H64D), C65A(H65C,H65D), C66A(H66C,H66D), C67A(H67C, 
 H67D) 
7.b Aromatic/amide H refined with riding coordinates: 
 C5(H5), C8(H8), C48(H48), C51(H51), C28(H28), C30(H30), C32(H32), C37(H37), 
 C39(H39), C41(H41), C71(H71), C73(H73), C75(H75), C80(H80), C82(H82), C84(H84) 
7.c Idealised Me refined as rotating group: 
 C1(H1A,H1B,H1C), C44(H44A,H44B,H44C), C33(H33A,H33B,H33C), C34(H34A,H34B, 
 H34C), C76(H76A,H76B,H76C), C77(H77A,H77B,H77C), C12(H12A,H12B,H12C), C55(H55A, 
 H55B,H55C), C55A(H55D,H55E,H55F) 
; 
_atom_sites_solution_hydrogens     mixed 
_atom_sites_solution_primary       dual 
_atom_sites_solution_secondary     ? 
loop_ 
  _atom_site_label 
  _atom_site_type_symbol 
  _atom_site_fract_x 
  _atom_site_fract_y 
  _atom_site_fract_z 
  _atom_site_U_iso_or_equiv 
  _atom_site_adp_type 
  _atom_site_occupancy 
  _atom_site_site_symmetry_order 
  _atom_site_calc_flag 
  _atom_site_refinement_flags_posn 
  _atom_site_refinement_flags_adp 
  _atom_site_refinement_flags_occupancy 
  _atom_site_disorder_assembly 
  _atom_site_disorder_group 
 C1 C -0.0088(10) 0.3901(7) 0.7134(4) 0.105(4) Uani 1 1 d . . . . . 
 H1A H 0.002948 0.388395 0.673790 0.158 Uiso 1 1 calc R U . . . 
 H1B H -0.088356 0.420944 0.721549 0.158 Uiso 1 1 calc R U . . . 
 H1C H -0.034632 0.346471 0.726748 0.158 Uiso 1 1 calc R U . . . 
 C2 C 0.1302(9) 0.4115(5) 0.7406(3) 0.076(2) Uani 1 1 d . . . . . 
 C3 C 0.2487(8) 0.4267(4) 0.7608(2) 0.0592(16) Uani 1 1 d . . . . . 
 C4 C 0.3915(7) 0.4419(3) 0.7881(2) 0.0477(13) Uani 1 1 d . . . . . 
 C5 C 0.3927(7) 0.4870(3) 0.8312(2) 0.0474(13) Uani 1 1 d . . . . . 
 H5 H 0.303157 0.509232 0.838935 0.057 Uiso 1 1 calc R U . . . 
 C6 C 0.5205(7) 0.5001(3) 0.8628(2) 0.0454(13) Uani 1 1 d . . . . . 
 C7 C 0.6530(6) 0.4674(3) 0.8508(2) 0.0435(12) Uani 1 1 d . . . . . 
 C8 C 0.6528(7) 0.4248(3) 0.8072(2) 0.0461(13) Uani 1 1 d . . . . . 
 H8 H 0.742842 0.403505 0.798707 0.055 Uiso 1 1 calc R U . . . 
 C9 C 0.5236(7) 0.4120(3) 0.7752(2) 0.0462(13) Uani 1 1 d . . . . . 
 C13 C 0.9088(7) 0.4470(3) 0.8720(2) 0.0504(14) Uani 1 1 d . . . . . 
 H13A H 0.936574 0.457019 0.834184 0.060 Uiso 1 1 calc R U . . . 
 H13B H 0.892197 0.399296 0.874890 0.060 Uiso 1 1 calc R U . . . 
 C14 C 1.0314(7) 0.4675(3) 0.9117(2) 0.0555(15) Uani 1 1 d . . . . . 
 H14A H 1.128619 0.454521 0.897519 0.067 Uiso 1 1 calc R U . . . 
 H14B H 1.030758 0.515726 0.915641 0.067 Uiso 1 1 calc R U . . . 
 C15 C 1.1420(7) 0.4482(4) 0.9988(3) 0.0617(17) Uani 1 1 d D . . . . 
 H15A H 1.135344 0.491465 1.016789 0.074 Uiso 0.593(14) 1 calc R U P A 1 
 H15B H 1.232877 0.447826 0.977315 0.074 Uiso 0.593(14) 1 calc R U P A 1 
 H15C H 1.179284 0.493242 0.993472 0.074 Uiso 0.407(14) 1 calc R U P A 2 
 H15D H 1.221074 0.417680 0.988013 0.074 Uiso 0.407(14) 1 calc R U P A 2 
 C21 C 0.4395(8) 0.4328(4) 1.1788(3) 0.072(2) Uani 1 1 d D . . . . 
 H21C H 0.383923 0.411892 1.208228 0.086 Uiso 0.407(14) 1 calc R U P A 2 
 H21D H 0.419732 0.407131 1.144917 0.086 Uiso 0.407(14) 1 calc R U P A 2 
 H21A H 0.386901 0.410486 1.208291 0.086 Uiso 0.593(14) 1 calc R U P A 1 
 H21B H 0.427648 0.406530 1.144865 0.086 Uiso 0.593(14) 1 calc R U P A 1 
 C22 C 0.3804(10) 0.5000(4) 1.1699(3) 0.076(2) Uani 1 1 d . . . . . 
 H22A H 0.270168 0.498882 1.168621 0.092 Uiso 1 1 calc R U . . . 
 H22B H 0.414154 0.528390 1.200823 0.092 Uiso 1 1 calc R U . . . 
 C23 C 0.3663(9) 0.5885(4) 1.1090(3) 0.0639(18) Uani 1 1 d . . . . . 
 H23A H 0.379234 0.616780 1.141744 0.077 Uiso 1 1 calc R U . . . 
 H23B H 0.258232 0.583546 1.100425 0.077 Uiso 1 1 calc R U . . . 
 C24 C 0.4380(8) 0.6199(3) 1.0619(2) 0.0590(16) Uani 1 1 d . . . . . 
 H24A H 0.399809 0.665032 1.057084 0.071 Uiso 1 1 calc R U . . . 
 H24B H 0.546986 0.622315 1.069490 0.071 Uiso 1 1 calc R U . . . 
 C25 C 0.4298(8) 0.6218(3) 0.9660(3) 0.0538(14) Uani 1 1 d . . . . . 
 H25A H 0.533313 0.638399 0.966956 0.065 Uiso 1 1 calc R U . . . 
 H25B H 0.361364 0.659738 0.965534 0.065 Uiso 1 1 calc R U . . . 
 C26 C 0.4008(7) 0.5811(3) 0.9157(2) 0.0511(14) Uani 1 1 d . . . . . 
 H26A H 0.313621 0.552441 0.920708 0.061 Uiso 1 1 calc R U . . . 
 H26B H 0.378201 0.609928 0.883876 0.061 Uiso 1 1 calc R U . . . 
 O3 O 0.7754(5) 0.4815(2) 0.88420(16) 0.0506(9) Uani 1 1 d . . . . . 
 O4 O 1.0141(5) 0.4385(3) 0.96297(17) 0.0651(13) Uani 1 1 d . . . . . 
 O8 O 0.4299(5) 0.5262(2) 1.12046(17) 0.0590(11) Uani 1 1 d . . . . . 
 O9 O 0.4078(5) 0.5834(2) 1.01265(16) 0.0529(10) Uani 1 1 d . . . . . 
 O10 O 0.5285(5) 0.5422(2) 0.90587(15) 0.0493(9) Uani 1 1 d . . . . . 
 O15 O 0.5487(5) 0.4612(2) 0.59151(16) 0.0569(11) Uani 1 1 d . . . . . 
 O16 O 0.6654(5) 0.4258(2) 0.48405(16) 0.0555(10) Uani 1 1 d . . . . . 
 O17 O 0.6190(6) 0.4888(2) 0.37839(17) 0.0616(11) Uani 1 1 d . . . . . 
 O18 O 0.4502(7) 0.5826(3) 0.3095(2) 0.0735(14) Uani 1 1 d D . . . . 
 O21 O 0.0661(6) 0.5676(3) 0.5447(3) 0.0850(16) Uani 1 1 d D . . . . 
 O22 O 0.3057(6) 0.5173(3) 0.6185(2) 0.0749(14) Uani 1 1 d . . . . . 
 C44 C 0.5512(11) 0.7231(4) 0.8492(3) 0.078(2) Uani 1 1 d . . . . . 
 H44A H 0.588350 0.764658 0.835287 0.118 Uiso 1 1 calc R U . . . 
 H44B H 0.617192 0.707900 0.879597 0.118 Uiso 1 1 calc R U . . . 
 H44C H 0.450474 0.729297 0.862206 0.118 Uiso 1 1 calc R U . . . 
 C45 C 0.5474(10) 0.6740(4) 0.8050(3) 0.0704(19) Uani 1 1 d . . . . . 
 C46 C 0.5539(10) 0.6343(4) 0.7706(3) 0.0661(19) Uani 1 1 d . . . . . 
 C47 C 0.5571(9) 0.5875(3) 0.7259(2) 0.0591(17) Uani 1 1 d . . . . . 
 C48 C 0.4291(10) 0.5743(3) 0.6960(3) 0.0646(18) Uani 1 1 d . . . . . 
 H48 H 0.338353 0.593801 0.706039 0.078 Uiso 1 1 calc R U . . . 
 C49 C 0.4292(9) 0.5317(4) 0.6500(2) 0.0615(17) Uani 1 1 d . . . . . 
 C50 C 0.5600(8) 0.5022(3) 0.6359(2) 0.0543(15) Uani 1 1 d . . . . . 
 C51 C 0.6878(9) 0.5153(3) 0.6665(3) 0.0601(16) Uani 1 1 d . . . . . 
 H51 H 0.777925 0.494719 0.657008 0.072 Uiso 1 1 calc R U . . . 
 C52 C 0.6897(9) 0.5582(3) 0.7116(2) 0.0585(16) Uani 1 1 d . . . . . 
 C56 C 0.6790(8) 0.4235(3) 0.5809(3) 0.0542(14) Uani 1 1 d . . . . . 
 H56A H 0.702641 0.393610 0.611956 0.065 Uiso 1 1 calc R U . . . 
 H56B H 0.765242 0.452850 0.576437 0.065 Uiso 1 1 calc R U . . . 
 C57 C 0.6485(8) 0.3847(3) 0.5293(3) 0.0552(15) Uani 1 1 d . . . . . 
 H57A H 0.718934 0.347514 0.527845 0.066 Uiso 1 1 calc R U . . . 
 H57B H 0.545960 0.366904 0.528704 0.066 Uiso 1 1 calc R U . . . 
 C58 C 0.6314(9) 0.3920(3) 0.4339(3) 0.0650(18) Uani 1 1 d . . . . . 
 H58A H 0.522031 0.387954 0.428165 0.078 Uiso 1 1 calc R U . . . 
 H58B H 0.674246 0.347432 0.435831 0.078 Uiso 1 1 calc R U . . . 
 C59 C 0.6930(10) 0.4279(4) 0.3872(3) 0.071(2) Uani 1 1 d . . . . . 
 H59A H 0.800649 0.435801 0.394765 0.085 Uiso 1 1 calc R U . . . 
 H59B H 0.681733 0.400868 0.353683 0.085 Uiso 1 1 calc R U . . . 
 C60 C 0.6698(10) 0.5213(4) 0.3319(3) 0.074(2) Uani 1 1 d . . . . . 
 H60A H 0.644729 0.495095 0.298740 0.088 Uiso 1 1 calc R U . . . 
 H60B H 0.779461 0.525978 0.335315 0.088 Uiso 1 1 calc R U . . . 
 C61 C 0.6004(11) 0.5868(4) 0.3264(3) 0.073(2) Uani 1 1 d . . . . . 
 H61A H 0.609408 0.609832 0.362029 0.087 Uiso 1 1 calc R U . . . 
 H61B H 0.654133 0.612836 0.299353 0.087 Uiso 1 1 calc R U . . . 
 C68 C 0.0518(11) 0.5347(5) 0.5923(4) 0.091(3) Uani 1 1 d . . . . . 
 H68A H 0.051115 0.487153 0.584744 0.110 Uiso 1 1 calc R U . . . 
 H68B H -0.044949 0.546212 0.607719 0.110 Uiso 1 1 calc R U . . . 
 C69 C 0.1717(10) 0.5494(5) 0.6330(4) 0.084(2) Uani 1 1 d . . . . . 
 H69A H 0.188380 0.597250 0.634701 0.100 Uiso 1 1 calc R U . . . 
 H69B H 0.143056 0.534425 0.669580 0.100 Uiso 1 1 calc R U . . . 
 S1 S 0.62803(18) 0.32754(7) 1.04022(5) 0.0503(4) Uani 1 1 d . . . . . 
 N1 N 0.7199(6) 0.3949(2) 1.04479(19) 0.0461(11) Uani 1 1 d D . . . . 
 H1 H 0.810(7) 0.391(4) 1.043(3) 0.055 Uiso 1 1 d D U . . . 
 O11 O 0.4845(5) 0.3377(2) 1.06195(18) 0.0629(12) Uani 1 1 d . . . . . 
 O12 O 0.7237(6) 0.2776(2) 1.06320(18) 0.0643(12) Uani 1 1 d . . . . . 
 C27 C 0.5970(7) 0.3095(3) 0.9694(2) 0.0466(13) Uani 1 1 d . . . . . 
 C28 C 0.4543(7) 0.3075(3) 0.9474(2) 0.0508(14) Uani 1 1 d . . . . . 
 H28 H 0.373063 0.317744 0.969449 0.061 Uiso 1 1 calc R U . . . 
 C29 C 0.4279(8) 0.2904(3) 0.8920(3) 0.0558(15) Uani 1 1 d . . . . . 
 C30 C 0.5498(8) 0.2761(3) 0.8617(2) 0.0528(15) Uani 1 1 d . . . . . 
 H30 H 0.533821 0.263982 0.824350 0.063 Uiso 1 1 calc R U . . . 
 C31 C 0.6953(7) 0.2787(3) 0.8837(2) 0.0477(13) Uani 1 1 d . . . . . 
 C32 C 0.7178(7) 0.2962(3) 0.9383(2) 0.0486(13) Uani 1 1 d . . . . . 
 H32 H 0.816007 0.299089 0.954174 0.058 Uiso 1 1 calc R U . . . 
 C33 C 0.2726(9) 0.2897(4) 0.8679(3) 0.074(2) Uani 1 1 d . . . . . 
 H33A H 0.202281 0.296242 0.896918 0.111 Uiso 1 1 calc R U . . . 
 H33B H 0.252844 0.247420 0.850018 0.111 Uiso 1 1 calc R U . . . 
 H33C H 0.260659 0.324834 0.840781 0.111 Uiso 1 1 calc R U . . . 
 C34 C 0.8235(8) 0.2615(4) 0.8491(3) 0.0615(17) Uani 1 1 d . . . . . 
 H34A H 0.829568 0.213828 0.845329 0.092 Uiso 1 1 calc R U . . . 
 H34B H 0.916260 0.278003 0.866538 0.092 Uiso 1 1 calc R U . . . 
 H34C H 0.808303 0.281351 0.812774 0.092 Uiso 1 1 calc R U . . . 
 C35 C 0.6576(7) 0.4552(3) 1.0216(2) 0.0488(13) Uani 1 1 d . . . . . 
 H35A H 0.552221 0.459505 1.031249 0.059 Uiso 1 1 calc R U . . . 
 H35B H 0.661074 0.453922 0.981164 0.059 Uiso 1 1 calc R U . . . 
 C36 C 0.7457(6) 0.5134(3) 1.0436(2) 0.0429(12) Uani 1 1 d . . . . . 
 C37 C 0.7727(7) 0.5218(3) 1.0990(2) 0.0468(13) Uani 1 1 d . . . . . 
 H37 H 0.738685 0.489940 1.123914 0.056 Uiso 1 1 calc R U . . . 
 C38 C 0.8489(7) 0.5763(3) 1.1188(2) 0.0492(13) Uani 1 1 d . . . . . 
 C39 C 0.9019(7) 0.6228(3) 1.0830(2) 0.0489(13) Uani 1 1 d . . . . . 
 H39 H 0.955181 0.659982 1.096526 0.059 Uiso 1 1 calc R U . . . 
 C40 C 0.8755(7) 0.6139(3) 1.0272(2) 0.0474(13) Uani 1 1 d . . . . . 
 C41 C 0.7976(7) 0.5594(3) 1.0073(2) 0.0451(12) Uani 1 1 d . . . . . 
 H41 H 0.780151 0.553669 0.968947 0.054 Uiso 1 1 calc R U . . . 
 S2 S 0.4571(2) 0.67729(8) 0.47199(6) 0.0586(4) Uani 1 1 d . . . . . 
 N2 N 0.3600(7) 0.6127(2) 0.4586(2) 0.0520(12) Uani 1 1 d D . . . . 
 H2 H 0.272(7) 0.619(4) 0.450(3) 0.062 Uiso 1 1 d D U . . . 
 F10 F 0.0221(8) 0.3035(3) 0.4880(2) 0.119(2) Uani 1 1 d . . . . . 
 F11 F 0.0768(8) 0.3638(2) 0.5558(2) 0.1037(19) Uani 1 1 d . . . . . 
 F12 F 0.2368(6) 0.3003(2) 0.5249(2) 0.0923(14) Uani 1 1 d . . . . . 
 O23 O 0.6105(7) 0.6626(3) 0.4638(2) 0.0803(16) Uani 1 1 d . . . . . 
 O24 O 0.3876(8) 0.7289(2) 0.44154(19) 0.0831(17) Uani 1 1 d . . . . . 
 C70 C 0.4436(8) 0.6975(3) 0.5423(2) 0.0528(15) Uani 1 1 d . . . . . 
 C71 C 0.5706(9) 0.7055(3) 0.5745(3) 0.0609(17) Uani 1 1 d . . . . . 
 H71 H 0.665082 0.697996 0.559702 0.073 Uiso 1 1 calc R U . . . 
 C72 C 0.5618(10) 0.7247(4) 0.6293(3) 0.069(2) Uani 1 1 d . . . . . 
 C73 C 0.4214(11) 0.7344(3) 0.6490(3) 0.067(2) Uani 1 1 d . . . . . 
 H73 H 0.413359 0.747344 0.686068 0.080 Uiso 1 1 calc R U . . . 
 C74 C 0.2923(10) 0.7261(3) 0.6168(3) 0.0639(19) Uani 1 1 d . . . . . 
 C75 C 0.3032(9) 0.7073(3) 0.5628(3) 0.0575(16) Uani 1 1 d . . . . . 
 H75 H 0.216007 0.701053 0.539998 0.069 Uiso 1 1 calc R U . . . 
 C76 C 0.7006(13) 0.7344(6) 0.6648(4) 0.107(4) Uani 1 1 d . . . . . 
 H76A H 0.772804 0.700141 0.656958 0.161 Uiso 1 1 calc R U . . . 
 H76B H 0.675983 0.732236 0.703399 0.161 Uiso 1 1 calc R U . . . 
 H76C H 0.743530 0.777368 0.657066 0.161 Uiso 1 1 calc R U . . . 
 C77 C 0.1418(12) 0.7379(4) 0.6399(4) 0.087(3) Uani 1 1 d . . . . . 
 H77A H 0.137689 0.716668 0.675805 0.130 Uiso 1 1 calc R U . . . 
 H77B H 0.064090 0.719581 0.615031 0.130 Uiso 1 1 calc R U . . . 
 H77C H 0.125650 0.785015 0.643974 0.130 Uiso 1 1 calc R U . . . 
 C78 C 0.4069(7) 0.5505(3) 0.4842(3) 0.0527(14) Uani 1 1 d . . . . . 
 H78A H 0.395307 0.552872 0.524210 0.063 Uiso 1 1 calc R U . . . 
 H78B H 0.513301 0.542377 0.477604 0.063 Uiso 1 1 calc R U . . . 
 C79 C 0.3125(7) 0.4947(3) 0.4601(2) 0.0489(13) Uani 1 1 d . . . . . 
 C80 C 0.2776(7) 0.4920(3) 0.4041(2) 0.0504(13) Uani 1 1 d . . . . . 
 H80 H 0.310003 0.525416 0.380431 0.061 Uiso 1 1 calc R U . . . 
 C81 C 0.1944(7) 0.4394(3) 0.3835(3) 0.0541(14) Uani 1 1 d . . . . . 
 C82 C 0.1438(7) 0.3906(3) 0.4173(3) 0.0536(14) Uani 1 1 d . . . . . 
 H82 H 0.084787 0.355695 0.402532 0.064 Uiso 1 1 calc R U . . . 
 C83 C 0.1804(7) 0.3933(3) 0.4726(3) 0.0515(14) Uani 1 1 d . . . . . 
 C84 C 0.2645(7) 0.4451(3) 0.4943(3) 0.0522(14) Uani 1 1 d . . . . . 
 H84 H 0.289322 0.446628 0.532454 0.063 Uiso 1 1 calc R U . . . 
 C86 C 0.1272(9) 0.3415(3) 0.5102(3) 0.0650(18) Uani 1 1 d . . . . . 
 C42 C 0.8734(9) 0.5856(3) 1.1787(3) 0.0638(18) Uani 1 1 d D . . . . 
 F1 F 0.959(2) 0.6348(8) 1.1920(10) 0.086(4) Uani 0.493(14) 1 d D U P B 1 
 F2 F 0.7397(16) 0.6134(9) 1.1970(5) 0.105(3) Uani 0.493(14) 1 d D U P B 1 
 F3 F 0.871(2) 0.5365(6) 1.2110(5) 0.098(3) Uani 0.493(14) 1 d D U P B 1 
 F1A F 0.915(2) 0.6451(7) 1.1937(11) 0.089(4) Uani 0.507(14) 1 d D U P B 2 
 F2A F 0.7542(17) 0.5758(9) 1.2061(4) 0.098(3) Uani 0.507(14) 1 d D U P B 2 
 F3A F 0.968(2) 0.5405(6) 1.1994(4) 0.092(3) Uani 0.507(14) 1 d D U P B 2 
 C43 C 0.9336(8) 0.6625(3) 0.9879(3) 0.0590(16) Uani 1 1 d D . . . . 
 F4 F 0.9562(14) 0.7215(3) 1.0093(3) 0.093(3) Uani 0.770(13) 1 d D U P C 1 
 F5 F 0.8401(8) 0.6737(5) 0.9452(3) 0.090(3) Uani 0.770(13) 1 d D U P C 1 
 F6 F 1.0536(10) 0.6415(4) 0.9644(5) 0.101(3) Uani 0.770(13) 1 d D U P C 1 
 F4A F 1.056(3) 0.6933(16) 1.0084(9) 0.091(7) Uani 0.230(13) 1 d D U P C 2 
 F5A F 0.832(3) 0.7077(12) 0.9751(13) 0.099(7) Uani 0.230(13) 1 d D U P C 2 
 F6A F 0.972(4) 0.6404(13) 0.9416(9) 0.091(7) Uani 0.230(13) 1 d D U P C 2 
 C85 C 0.1577(9) 0.4357(4) 0.3234(3) 0.076(2) Uani 1 1 d D . . . . 
 F7 F 0.0655(16) 0.3846(7) 0.3131(5) 0.084(3) Uani 0.558(13) 1 d D U P D 1 
 F8 F 0.102(2) 0.4862(5) 0.3030(4) 0.098(4) Uani 0.558(13) 1 d D U P D 1 
 F9 F 0.2858(13) 0.4174(8) 0.3001(4) 0.111(4) Uani 0.558(13) 1 d D U P D 1 
 F7A F 0.131(2) 0.3799(7) 0.2993(7) 0.090(4) Uani 0.442(13) 1 d D U P D 2 
 F8A F 0.0218(17) 0.4691(9) 0.3113(6) 0.090(4) Uani 0.442(13) 1 d D U P D 2 
 F9A F 0.2407(18) 0.4711(8) 0.2889(4) 0.096(4) Uani 0.442(13) 1 d D U P D 2 
 C10 C 0.5404(8) 0.3637(3) 0.7298(2) 0.0492(14) Uani 1 1 d D . . . . 
 O1 O 0.6402(6) 0.3253(3) 0.72827(19) 0.0729(13) Uani 1 1 d D . . . . 
 O2 O 0.4358(6) 0.3698(2) 0.69042(17) 0.0654(12) Uani 1 1 d D . . . . 
 C11 C 0.4294(9) 0.3209(4) 0.6473(2) 0.0651(18) Uani 1 1 d D . . . . 
 H11A H 0.527988 0.299749 0.644626 0.078 Uiso 1 1 calc R U . . . 
 H11B H 0.402716 0.341796 0.611652 0.078 Uiso 1 1 calc R U . . . 
 C12 C 0.3148(10) 0.2707(4) 0.6603(3) 0.076(2) Uani 1 1 d D . . . . 
 H12A H 0.304684 0.239125 0.630216 0.115 Uiso 1 1 calc R U . . . 
 H12B H 0.218945 0.292296 0.665157 0.115 Uiso 1 1 calc R U . . . 
 H12C H 0.345914 0.247811 0.694173 0.115 Uiso 1 1 calc R U . . . 
 C53 C 0.835(2) 0.5737(13) 0.7375(9) 0.067(5) Uani 0.525(12) 1 d D U P E 1 
 O13 O 0.9455(15) 0.5763(8) 0.7104(5) 0.099(4) Uani 0.525(12) 1 d D U P E 1 
 O14 O 0.8282(13) 0.5901(6) 0.7890(4) 0.075(3) Uani 0.525(12) 1 d D U P E 1 
 C54 C 0.966(2) 0.6115(10) 0.8172(7) 0.083(4) Uani 0.525(12) 1 d D U P E 1 
 H54A H 1.050977 0.585508 0.804579 0.099 Uiso 0.525(12) 1 calc R U P E 1 
 H54B H 0.959624 0.604904 0.857217 0.099 Uiso 0.525(12) 1 calc R U P E 1 
 C55 C 0.989(4) 0.6814(11) 0.8053(12) 0.099(5) Uani 0.525(12) 1 d D U P E 1 
 H55A H 1.031329 0.685975 0.769192 0.148 Uiso 0.525(12) 1 calc R U P E 1 
 H55B H 1.057324 0.700402 0.833263 0.148 Uiso 0.525(12) 1 calc R U P E 1 
 H55C H 0.893113 0.704355 0.805375 0.148 Uiso 0.525(12) 1 calc R U P E 1 
 C53A C 0.839(2) 0.5651(13) 0.7425(11) 0.069(5) Uani 0.475(12) 1 d D U P E 2 
 O13A O 0.9364(14) 0.5237(6) 0.7438(5) 0.082(4) Uani 0.475(12) 1 d D U P E 2 
 O14A O 0.8686(17) 0.6217(7) 0.7656(6) 0.089(4) Uani 0.475(12) 1 d D U P E 2 
 C54A C 1.009(3) 0.6271(12) 0.7977(10) 0.095(5) Uani 0.475(12) 1 d D U P E 2 
 H54C H 1.094344 0.616112 0.774950 0.114 Uiso 0.475(12) 1 calc R U P E 2 
 H54D H 1.010194 0.597119 0.829524 0.114 Uiso 0.475(12) 1 calc R U P E 2 
 C55A C 1.019(4) 0.6959(13) 0.8162(13) 0.098(6) Uani 0.475(12) 1 d D U P E 2 
 H55D H 1.013484 0.725038 0.784326 0.147 Uiso 0.475(12) 1 calc R U P E 2 
 H55E H 1.114064 0.702896 0.836731 0.147 Uiso 0.475(12) 1 calc R U P E 2 
 H55F H 0.936658 0.705510 0.839891 0.147 Uiso 0.475(12) 1 calc R U P E 2 
 C16 C 1.1531(14) 0.3961(7) 1.0413(5) 0.074(4) Uani 0.593(14) 1 d D U P A 1 
 H16A H 1.149306 0.353160 1.022587 0.088 Uiso 0.593(14) 1 calc R U P A 1 
 H16B H 1.251833 0.399669 1.060681 0.088 Uiso 0.593(14) 1 calc R U P A 1 
 O5 O 1.0419(10) 0.3966(6) 1.0813(4) 0.066(3) Uani 0.593(14) 1 d D U P A 1 
 C17 C 1.064(2) 0.3471(8) 1.1218(6) 0.071(4) Uani 0.593(14) 1 d D U P A 1 
 H17A H 1.171607 0.335976 1.125406 0.086 Uiso 0.593(14) 1 calc R U P A 1 
 H17B H 1.009090 0.307204 1.110298 0.086 Uiso 0.593(14) 1 calc R U P A 1 
 C18 C 1.0130(19) 0.3695(11) 1.1752(7) 0.081(4) Uani 0.593(14) 1 d D U P A 1 
 H18A H 1.044847 0.337959 1.204147 0.097 Uiso 0.593(14) 1 calc R U P A 1 
 H18B H 1.057594 0.412561 1.184467 0.097 Uiso 0.593(14) 1 calc R U P A 1 
 O6 O 0.8553(18) 0.3745(10) 1.1724(7) 0.083(4) Uani 0.593(14) 1 d D U P A 1 
 C19 C 0.794(2) 0.3769(13) 1.2247(7) 0.072(4) Uani 0.593(14) 1 d D U P A 1 
 H19A H 0.827682 0.416555 1.244757 0.087 Uiso 0.593(14) 1 calc R U P A 1 
 H19B H 0.823996 0.337908 1.246502 0.087 Uiso 0.593(14) 1 calc R U P A 1 
 C20 C 0.630(2) 0.3781(13) 1.2150(10) 0.074(5) Uani 0.593(14) 1 d D U P A 1 
 H20A H 0.598751 0.343896 1.188195 0.089 Uiso 0.593(14) 1 calc R U P A 1 
 H20B H 0.579877 0.370045 1.249553 0.089 Uiso 0.593(14) 1 calc R U P A 1 
 O7 O 0.5928(18) 0.4413(14) 1.194(2) 0.070(6) Uani 0.593(14) 1 d D U P A 1 
 C16A C 1.1178(16) 0.4388(6) 1.0573(4) 0.048(4) Uani 0.407(14) 1 d D U P A 2 
 H16C H 1.212771 0.438982 1.079402 0.058 Uiso 0.407(14) 1 calc R U P A 2 
 H16D H 1.050336 0.472493 1.071515 0.058 Uiso 0.407(14) 1 calc R U P A 2 
 O5A O 1.0506(16) 0.3760(5) 1.0563(5) 0.053(3) Uani 0.407(14) 1 d D U P A 2 
 C17A C 1.091(3) 0.3363(10) 1.1025(7) 0.057(4) Uani 0.407(14) 1 d D U P A 2 
 H17C H 1.200003 0.329194 1.103732 0.068 Uiso 0.407(14) 1 calc R U P A 2 
 H17D H 1.042108 0.293121 1.098120 0.068 Uiso 0.407(14) 1 calc R U P A 2 
 C18A C 1.0486(19) 0.3656(12) 1.1549(8) 0.060(4) Uani 0.407(14) 1 d D U P A 2 
 H18C H 1.095005 0.340410 1.185766 0.072 Uiso 0.407(14) 1 calc R U P A 2 
 H18D H 1.086085 0.411079 1.157404 0.072 Uiso 0.407(14) 1 calc R U P A 2 
 O6A O 0.8911(18) 0.3655(11) 1.1589(7) 0.055(4) Uani 0.407(14) 1 d D U P A 2 
 C19A C 0.833(3) 0.3755(19) 1.2114(9) 0.064(5) Uani 0.407(14) 1 d D U P A 2 
 H19C H 0.860819 0.419505 1.225209 0.076 Uiso 0.407(14) 1 calc R U P A 2 
 H19D H 0.874560 0.342542 1.237525 0.076 Uiso 0.407(14) 1 calc R U P A 2 
 C20A C 0.669(3) 0.3693(17) 1.2065(12) 0.062(5) Uani 0.407(14) 1 d D U P A 2 
 H20C H 0.642818 0.336630 1.177772 0.074 Uiso 0.407(14) 1 calc R U P A 2 
 H20D H 0.633076 0.352684 1.241547 0.074 Uiso 0.407(14) 1 calc R U P A 2 
 O7A O 0.5949(18) 0.4291(18) 1.193(3) 0.054(5) Uani 0.407(14) 1 d D U P A 2 
 C62 C 0.393(2) 0.6469(9) 0.2980(13) 0.084(5) Uani 0.636(12) 1 d D U P F 1 
 H62A H 0.451052 0.668663 0.269659 0.101 Uiso 0.636(12) 1 calc R U P F 1 
 H62B H 0.397228 0.674251 0.331456 0.101 Uiso 0.636(12) 1 calc R U P F 1 
 C63 C 0.2388(16) 0.6372(8) 0.2782(6) 0.082(3) Uani 0.636(12) 1 d D U P F 1 
 H63A H 0.205714 0.675818 0.256470 0.099 Uiso 0.636(12) 1 calc R U P F 1 
 H63B H 0.233587 0.598585 0.253791 0.099 Uiso 0.636(12) 1 calc R U P F 1 
 O19 O 0.1411(11) 0.6278(5) 0.3214(4) 0.077(3) Uani 0.636(12) 1 d D U P F 1 
 C64 C 0.1131(19) 0.6844(6) 0.3525(5) 0.082(3) Uani 0.636(12) 1 d D U P F 1 
 H64A H 0.081388 0.720464 0.327583 0.099 Uiso 0.636(12) 1 calc R U P F 1 
 H64B H 0.206115 0.698082 0.372515 0.099 Uiso 0.636(12) 1 calc R U P F 1 
 C65 C -0.001(2) 0.6731(9) 0.3911(8) 0.093(4) Uani 0.636(12) 1 d D U P F 1 
 H65A H -0.021351 0.714497 0.410400 0.112 Uiso 0.636(12) 1 calc R U P F 1 
 H65B H -0.093404 0.659291 0.371080 0.112 Uiso 0.636(12) 1 calc R U P F 1 
 O20 O 0.0416(16) 0.6243(8) 0.4305(5) 0.085(3) Uani 0.636(12) 1 d D U P F 1 
 C66 C -0.0778(17) 0.6115(10) 0.4646(6) 0.090(4) Uani 0.636(12) 1 d D U P F 1 
 H66A H -0.168182 0.601487 0.441500 0.108 Uiso 0.636(12) 1 calc R U P F 1 
 H66B H -0.098371 0.651241 0.486175 0.108 Uiso 0.636(12) 1 calc R U P F 1 
 C67 C -0.0470(16) 0.5562(7) 0.5026(7) 0.073(4) Uani 0.636(12) 1 d D U P F 1 
 H67A H -0.140543 0.544696 0.520324 0.088 Uiso 0.636(12) 1 calc R U P F 1 
 H67B H -0.017356 0.517816 0.480907 0.088 Uiso 0.636(12) 1 calc R U P F 1 
 C62A C 0.390(4) 0.6433(18) 0.291(3) 0.089(8) Uani 0.364(12) 1 d D U P F 2 
 H62C H 0.402372 0.645981 0.251062 0.107 Uiso 0.364(12) 1 calc R U P F 2 
 H62D H 0.450957 0.678595 0.308278 0.107 Uiso 0.364(12) 1 calc R U P F 2 
 C63A C 0.236(3) 0.6571(18) 0.3008(11) 0.093(5) Uani 0.364(12) 1 d D U P F 2 
 H63C H 0.223131 0.704718 0.295114 0.112 Uiso 0.364(12) 1 calc R U P F 2 
 H63D H 0.176935 0.635227 0.271082 0.112 Uiso 0.364(12) 1 calc R U P F 2 
 O19A O 0.1683(18) 0.6424(11) 0.3487(7) 0.076(4) Uani 0.364(12) 1 d D U P F 2 
 C64A C 0.016(2) 0.6531(17) 0.3537(10) 0.094(5) Uani 0.364(12) 1 d D U P F 2 
 H64C H -0.037046 0.615418 0.336611 0.113 Uiso 0.364(12) 1 calc R U P F 2 
 H64D H -0.010984 0.692167 0.331553 0.113 Uiso 0.364(12) 1 calc R U P F 2 
 C65A C -0.040(4) 0.6624(19) 0.4076(10) 0.096(6) Uani 0.364(12) 1 d D U P F 2 
 H65C H -0.036322 0.709785 0.415933 0.116 Uiso 0.364(12) 1 calc R U P F 2 
 H65D H -0.146854 0.649672 0.405830 0.116 Uiso 0.364(12) 1 calc R U P F 2 
 O20A O 0.029(3) 0.6294(13) 0.4518(9) 0.087(5) Uani 0.364(12) 1 d D U P F 2 
 C66A C -0.054(3) 0.5703(12) 0.4616(9) 0.072(5) Uani 0.364(12) 1 d D U P F 2 
 H66C H 0.003843 0.530949 0.452470 0.086 Uiso 0.364(12) 1 calc R U P F 2 
 H66D H -0.150023 0.569878 0.439926 0.086 Uiso 0.364(12) 1 calc R U P F 2 
 C67A C -0.079(2) 0.5737(18) 0.5211(10) 0.085(7) Uani 0.364(12) 1 d D U P F 2 
 H67C H -0.124298 0.616015 0.530948 0.102 Uiso 0.364(12) 1 calc R U P F 2 
 H67D H -0.143671 0.537595 0.532700 0.102 Uiso 0.364(12) 1 calc R U P F 2 
  
loop_ 
  _atom_site_aniso_label 
  _atom_site_aniso_U_11 
  _atom_site_aniso_U_22 
  _atom_site_aniso_U_33 
  _atom_site_aniso_U_23 
  _atom_site_aniso_U_13 
  _atom_site_aniso_U_12 
 C1 0.067(5) 0.181(11) 0.068(5) -0.029(6) -0.001(4) -0.028(6) 
 C2 0.059(4) 0.120(7) 0.049(4) -0.011(4) 0.004(3) -0.014(4) 
 C3 0.057(4) 0.083(5) 0.038(3) -0.002(3) -0.001(3) -0.011(3) 
 C4 0.052(3) 0.061(3) 0.030(2) 0.004(2) -0.002(2) -0.006(3) 
 C5 0.048(3) 0.061(4) 0.033(3) 0.005(2) -0.002(2) -0.002(3) 
 C6 0.055(3) 0.047(3) 0.033(3) 0.004(2) -0.002(2) -0.006(3) 
 C7 0.047(3) 0.051(3) 0.032(2) 0.003(2) -0.004(2) -0.007(2) 
 C8 0.054(3) 0.050(3) 0.034(3) 0.004(2) 0.000(2) -0.005(3) 
 C9 0.056(4) 0.051(3) 0.032(3) 0.003(2) -0.001(2) -0.008(3) 
 C13 0.055(3) 0.056(3) 0.041(3) -0.005(3) 0.001(2) 0.001(3) 
 C14 0.055(4) 0.063(4) 0.048(3) -0.001(3) 0.000(3) -0.004(3) 
 C15 0.047(4) 0.082(5) 0.055(4) -0.003(3) -0.013(3) 0.000(3) 
 C21 0.098(6) 0.076(5) 0.043(3) 0.001(3) 0.015(3) -0.019(4) 
 C22 0.089(6) 0.091(5) 0.051(4) -0.005(4) 0.015(4) -0.008(4) 
 C23 0.077(5) 0.065(4) 0.050(3) -0.016(3) 0.002(3) 0.016(3) 
 C24 0.076(4) 0.055(4) 0.046(3) -0.014(3) -0.003(3) 0.011(3) 
 C25 0.060(4) 0.047(3) 0.055(3) -0.001(3) -0.002(3) 0.008(3) 
 C26 0.058(4) 0.050(3) 0.045(3) 0.001(2) -0.005(3) 0.005(3) 
 O3 0.052(2) 0.057(2) 0.042(2) -0.0066(17) -0.0075(17) -0.0005(19) 
 O4 0.047(2) 0.107(4) 0.041(2) 0.004(2) -0.0021(18) -0.006(2) 
 O8 0.071(3) 0.066(3) 0.041(2) -0.0080(19) 0.0086(19) 0.006(2) 
 O9 0.068(3) 0.047(2) 0.044(2) -0.0078(17) 0.0016(18) 0.0027(19) 
 O10 0.054(2) 0.054(2) 0.0396(19) -0.0024(17) -0.0024(17) 0.0008(18) 
 O15 0.078(3) 0.053(2) 0.039(2) -0.0048(18) -0.0042(19) 0.003(2) 
 O16 0.078(3) 0.048(2) 0.041(2) -0.0034(17) 0.0017(19) 0.000(2) 
 O17 0.084(3) 0.058(3) 0.042(2) -0.0029(19) 0.008(2) 0.015(2) 
 O18 0.096(4) 0.066(3) 0.057(3) 0.009(2) -0.001(3) 0.013(3) 
 O21 0.065(3) 0.105(4) 0.084(4) -0.009(3) -0.006(3) 0.008(3) 
 O22 0.072(3) 0.097(4) 0.055(3) -0.006(3) 0.001(2) 0.017(3) 
 C44 0.102(6) 0.068(5) 0.066(4) -0.009(4) 0.008(4) 0.004(4) 
 C45 0.104(6) 0.060(4) 0.048(3) 0.004(3) 0.011(3) -0.005(4) 
 C46 0.102(6) 0.055(4) 0.042(3) 0.004(3) 0.015(3) -0.004(4) 
 C47 0.095(5) 0.048(3) 0.035(3) 0.009(2) 0.005(3) -0.004(3) 
 C48 0.089(5) 0.056(4) 0.050(4) 0.007(3) 0.013(4) 0.012(3) 
 C49 0.084(5) 0.063(4) 0.037(3) 0.006(3) -0.001(3) 0.004(4) 
 C50 0.079(5) 0.048(3) 0.037(3) 0.002(2) 0.008(3) 0.002(3) 
 C51 0.081(5) 0.055(4) 0.044(3) -0.008(3) 0.002(3) -0.001(3) 
 C52 0.087(5) 0.048(3) 0.041(3) 0.001(3) 0.007(3) -0.005(3) 
 C56 0.062(4) 0.052(3) 0.047(3) -0.003(3) -0.002(3) 0.003(3) 
 C57 0.068(4) 0.046(3) 0.051(3) -0.006(3) -0.005(3) 0.006(3) 
 C58 0.091(5) 0.054(4) 0.049(3) -0.011(3) -0.006(3) 0.017(4) 
 C59 0.091(5) 0.076(5) 0.047(4) -0.008(3) 0.012(3) 0.021(4) 
 C60 0.099(6) 0.083(5) 0.040(3) -0.001(3) 0.014(3) 0.020(4) 
 C61 0.099(6) 0.071(5) 0.048(4) -0.001(3) 0.016(4) 0.008(4) 
 C68 0.076(6) 0.097(7) 0.101(7) 0.002(6) 0.005(5) -0.010(5) 
 C69 0.084(6) 0.091(6) 0.076(5) 0.001(4) 0.007(4) -0.003(5) 
 S1 0.0675(9) 0.0438(7) 0.0396(6) 0.0006(6) 0.0020(6) -0.0099(7) 
 N1 0.051(3) 0.042(2) 0.045(2) 0.000(2) -0.003(2) -0.005(2) 
 O11 0.070(3) 0.067(3) 0.053(2) -0.011(2) 0.017(2) -0.021(2) 
 O12 0.097(4) 0.042(2) 0.052(2) 0.0018(18) -0.015(2) -0.004(2) 
 C27 0.058(4) 0.036(3) 0.045(3) 0.002(2) -0.001(3) -0.004(2) 
 C28 0.057(4) 0.047(3) 0.048(3) 0.002(2) -0.001(3) -0.003(3) 
 C29 0.060(4) 0.051(3) 0.056(3) 0.007(3) -0.007(3) -0.010(3) 
 C30 0.075(4) 0.044(3) 0.039(3) 0.004(2) -0.007(3) -0.006(3) 
 C31 0.061(4) 0.035(3) 0.047(3) 0.007(2) 0.001(3) 0.002(2) 
 C32 0.056(4) 0.045(3) 0.044(3) 0.005(2) -0.004(3) -0.001(3) 
 C33 0.063(4) 0.085(5) 0.071(4) 0.015(4) -0.017(4) -0.017(4) 
 C34 0.067(4) 0.064(4) 0.055(4) 0.001(3) 0.007(3) 0.013(3) 
 C35 0.055(3) 0.044(3) 0.047(3) 0.001(2) -0.006(3) -0.004(3) 
 C36 0.043(3) 0.041(3) 0.044(3) 0.000(2) -0.002(2) 0.001(2) 
 C37 0.056(3) 0.042(3) 0.042(3) 0.002(2) 0.001(2) -0.002(3) 
 C38 0.057(4) 0.053(3) 0.037(3) -0.002(2) 0.005(2) -0.002(3) 
 C39 0.052(3) 0.045(3) 0.049(3) -0.003(2) -0.004(2) -0.006(2) 
 C40 0.055(3) 0.044(3) 0.043(3) -0.001(2) 0.004(2) -0.004(3) 
 C41 0.049(3) 0.046(3) 0.039(3) -0.003(2) -0.002(2) -0.002(2) 
 S2 0.0863(12) 0.0478(8) 0.0423(7) -0.0031(6) 0.0100(7) -0.0091(8) 
 N2 0.068(3) 0.042(3) 0.045(3) -0.004(2) -0.006(2) 0.001(2) 
 F10 0.151(5) 0.112(4) 0.090(4) 0.027(3) -0.037(3) -0.075(4) 
 F11 0.159(5) 0.066(3) 0.091(3) 0.007(3) 0.053(4) -0.011(3) 
 F12 0.108(4) 0.071(3) 0.097(3) 0.029(3) 0.005(3) 0.015(3) 
 O23 0.088(4) 0.082(4) 0.074(3) -0.021(3) 0.033(3) -0.024(3) 
 O24 0.153(6) 0.049(3) 0.046(2) 0.004(2) -0.003(3) -0.010(3) 
 C70 0.074(4) 0.046(3) 0.039(3) -0.002(2) 0.005(3) -0.006(3) 
 C71 0.076(5) 0.053(4) 0.053(3) 0.005(3) 0.000(3) -0.017(3) 
 C72 0.096(6) 0.064(4) 0.046(3) 0.010(3) -0.004(4) -0.028(4) 
 C73 0.115(7) 0.046(3) 0.040(3) 0.002(3) 0.012(4) -0.008(4) 
 C74 0.095(6) 0.043(3) 0.055(4) 0.005(3) 0.020(4) 0.008(3) 
 C75 0.076(4) 0.045(3) 0.053(3) 0.008(3) 0.007(3) 0.002(3) 
 C76 0.126(8) 0.123(8) 0.069(5) 0.032(5) -0.030(5) -0.060(7) 
 C77 0.114(7) 0.071(5) 0.079(5) 0.015(4) 0.049(5) 0.029(5) 
 C78 0.057(4) 0.049(3) 0.051(3) -0.001(3) -0.005(3) -0.002(3) 
 C79 0.059(4) 0.044(3) 0.043(3) -0.004(2) -0.007(3) 0.006(3) 
 C80 0.052(3) 0.051(3) 0.048(3) -0.003(3) 0.002(2) 0.003(3) 
 C81 0.054(4) 0.059(4) 0.048(3) -0.007(3) -0.005(3) 0.009(3) 
 C82 0.051(3) 0.056(3) 0.053(3) -0.013(3) -0.006(3) 0.002(3) 
 C83 0.053(4) 0.046(3) 0.055(3) -0.002(3) -0.003(3) 0.002(3) 
 C84 0.059(4) 0.049(3) 0.047(3) -0.001(3) -0.008(3) 0.004(3) 
 C86 0.075(5) 0.057(4) 0.061(4) 0.000(3) -0.019(3) -0.005(3) 
 C42 0.095(6) 0.054(4) 0.042(3) -0.009(3) 0.006(3) -0.018(4) 
 F1 0.130(9) 0.082(6) 0.044(4) -0.006(5) -0.015(6) -0.049(6) 
 F2 0.159(7) 0.101(7) 0.054(4) -0.006(5) 0.009(5) -0.011(6) 
 F3 0.161(8) 0.082(5) 0.048(4) 0.007(4) -0.012(5) -0.019(6) 
 F1A 0.144(9) 0.075(5) 0.047(4) -0.009(4) -0.012(7) -0.009(6) 
 F2A 0.144(7) 0.106(7) 0.046(4) -0.016(5) 0.023(5) -0.053(6) 
 F3A 0.156(8) 0.080(5) 0.036(4) 0.002(4) -0.029(5) 0.009(6) 
 C43 0.075(5) 0.049(4) 0.053(4) -0.001(3) -0.002(3) -0.014(3) 
 F4 0.161(9) 0.053(3) 0.065(4) 0.001(3) 0.009(5) -0.036(4) 
 F5 0.103(5) 0.102(6) 0.062(4) 0.039(4) -0.023(3) -0.038(4) 
 F6 0.078(5) 0.099(5) 0.131(7) 0.052(5) 0.050(5) 0.011(4) 
 F4A 0.099(14) 0.100(15) 0.074(11) 0.015(11) 0.006(11) -0.060(12) 
 F5A 0.140(16) 0.069(12) 0.089(15) 0.029(11) 0.007(13) -0.007(12) 
 F6A 0.107(17) 0.098(13) 0.069(12) 0.008(11) 0.030(12) -0.007(14) 
 C85 0.089(6) 0.082(5) 0.058(4) -0.024(4) -0.004(4) -0.015(5) 
 F7 0.114(9) 0.098(6) 0.038(5) -0.008(4) -0.014(5) -0.025(6) 
 F8 0.164(11) 0.080(6) 0.048(5) 0.014(4) -0.025(7) -0.020(7) 
 F9 0.137(8) 0.149(9) 0.048(4) -0.021(5) 0.025(5) -0.008(7) 
 F7A 0.150(12) 0.068(6) 0.049(7) -0.015(5) -0.022(7) 0.015(7) 
 F8A 0.102(9) 0.119(9) 0.048(5) 0.007(6) -0.012(6) 0.017(7) 
 F9A 0.134(9) 0.126(9) 0.030(4) -0.012(5) 0.008(5) -0.046(8) 
 C10 0.061(4) 0.054(3) 0.032(3) 0.001(2) -0.001(3) -0.010(3) 
 O1 0.070(3) 0.096(4) 0.052(3) -0.024(3) -0.008(2) 0.006(3) 
 O2 0.078(3) 0.071(3) 0.046(2) -0.009(2) -0.012(2) -0.011(2) 
 C11 0.077(5) 0.074(4) 0.043(3) -0.018(3) -0.005(3) -0.012(4) 
 C12 0.091(6) 0.069(5) 0.069(5) -0.015(4) 0.003(4) -0.016(4) 
 C53 0.094(9) 0.058(8) 0.048(8) -0.016(7) 0.001(7) -0.013(7) 
 O13 0.095(7) 0.121(9) 0.079(7) -0.039(7) -0.003(5) 0.002(7) 
 O14 0.110(7) 0.070(6) 0.044(5) 0.004(4) -0.005(4) -0.025(5) 
 C54 0.111(10) 0.087(9) 0.048(7) -0.005(7) -0.017(7) -0.012(8) 
 C55 0.137(13) 0.078(10) 0.078(11) -0.020(9) -0.026(10) -0.025(9) 
 C53A 0.095(10) 0.072(10) 0.039(8) -0.010(8) 0.008(8) -0.009(8) 
 O13A 0.084(7) 0.091(8) 0.070(7) -0.028(6) 0.001(6) -0.004(6) 
 O14A 0.108(8) 0.079(7) 0.078(7) -0.018(6) -0.023(6) -0.011(6) 
 C54A 0.116(11) 0.083(11) 0.082(11) -0.014(9) -0.034(9) -0.015(9) 
 C55A 0.124(14) 0.093(12) 0.076(13) -0.019(10) -0.021(10) -0.024(11) 
 C16 0.049(7) 0.111(10) 0.061(7) 0.004(7) 0.005(5) 0.003(7) 
 O5 0.062(5) 0.081(6) 0.056(6) 0.014(5) 0.002(4) 0.010(4) 
 C17 0.086(8) 0.082(8) 0.044(8) 0.005(7) -0.015(7) 0.009(7) 
 C18 0.094(9) 0.095(8) 0.051(7) -0.003(8) -0.019(7) 0.009(8) 
 O6 0.104(7) 0.087(8) 0.058(9) -0.001(7) -0.002(6) 0.019(6) 
 C19 0.105(10) 0.064(7) 0.047(8) 0.002(7) -0.007(7) 0.001(8) 
 C20 0.106(9) 0.069(9) 0.048(9) -0.003(7) 0.001(7) -0.003(9) 
 O7 0.100(8) 0.064(12) 0.046(7) 0.000(11) -0.010(6) -0.009(6) 
 C16A 0.043(7) 0.050(7) 0.051(7) -0.015(6) -0.015(6) 0.004(6) 
 O5A 0.068(7) 0.056(6) 0.032(6) 0.004(5) -0.012(6) -0.009(5) 
 C17A 0.062(9) 0.070(9) 0.039(9) 0.002(8) -0.006(7) 0.002(7) 
 C18A 0.074(8) 0.069(8) 0.036(9) 0.000(9) -0.010(8) -0.005(8) 
 O6A 0.076(8) 0.060(7) 0.028(7) -0.014(5) -0.011(6) 0.003(7) 
 C19A 0.093(10) 0.068(9) 0.029(9) -0.006(9) -0.005(8) 0.004(9) 
 C20A 0.098(10) 0.057(9) 0.031(9) 0.003(7) 0.003(8) 0.009(9) 
 O7A 0.089(9) 0.035(10) 0.038(8) 0.001(8) -0.001(8) -0.012(6) 
 C62 0.107(8) 0.074(9) 0.070(10) 0.022(8) -0.010(7) -0.003(8) 
 C63 0.110(8) 0.075(8) 0.059(6) 0.005(6) -0.028(5) 0.000(7) 
 O19 0.098(6) 0.073(5) 0.058(5) 0.004(4) -0.029(4) 0.008(4) 
 C64 0.104(9) 0.068(7) 0.073(6) 0.014(5) -0.022(6) 0.017(7) 
 C65 0.096(9) 0.091(8) 0.092(9) 0.013(7) -0.016(6) 0.033(7) 
 O20 0.069(6) 0.109(7) 0.077(7) 0.016(6) 0.000(5) 0.025(5) 
 C66 0.068(7) 0.111(9) 0.090(8) 0.004(7) -0.006(6) 0.016(8) 
 C67 0.059(8) 0.080(8) 0.080(9) -0.015(6) -0.009(7) -0.003(6) 
 C62A 0.106(12) 0.079(14) 0.082(15) 0.022(13) 0.010(11) 0.020(13) 
 C63A 0.104(10) 0.094(11) 0.083(11) 0.021(10) 0.005(9) 0.021(10) 
 O19A 0.083(8) 0.089(9) 0.056(8) 0.020(8) -0.012(6) 0.011(7) 
 C64A 0.085(9) 0.110(11) 0.086(9) 0.017(10) -0.009(9) 0.015(10) 
 C65A 0.074(11) 0.123(12) 0.091(11) 0.030(10) -0.001(8) 0.020(11) 
 O20A 0.081(10) 0.098(9) 0.082(10) 0.020(9) -0.003(10) 0.008(8) 
 C66A 0.071(10) 0.075(10) 0.068(9) -0.011(9) -0.015(8) 0.019(8) 
 C67A 0.062(12) 0.111(15) 0.084(12) 0.014(12) 0.010(10) 0.020(11) 
  
_geom_special_details 
; 
 All esds (except the esd in the dihedral angle between two l.s. planes) 
 are estimated using the full covariance matrix.  The cell esds are taken 
 into account individually in the estimation of esds in distances, angles 
 and torsion angles; correlations between esds in cell parameters are only 
 used when they are defined by crystal symmetry.  An approximate (isotropic) 
 treatment of cell esds is used for estimating esds involving l.s. planes. 
; 
loop_ 
  _geom_bond_atom_site_label_1 
  _geom_bond_atom_site_label_2 
  _geom_bond_distance 
  _geom_bond_site_symmetry_2 
  _geom_bond_publ_flag 
 C1 H1A 0.9800 . ? 
 C1 H1B 0.9800 . ? 
 C1 H1C 0.9800 . ? 
 C1 C2 1.456(11) . ? 
 C2 C3 1.195(10) . ? 
 C3 C4 1.454(9) . ? 
 C4 C5 1.400(9) . ? 
 C4 C9 1.383(9) . ? 
 C5 H5 0.9500 . ? 
 C5 C6 1.382(8) . ? 
 C6 C7 1.407(9) . ? 
 C6 O10 1.359(7) . ? 
 C7 C8 1.376(8) . ? 
 C7 O3 1.371(7) . ? 
 C8 H8 0.9500 . ? 
 C8 C9 1.396(8) . ? 
 C9 C10 1.499(8) . ? 
 C13 H13A 0.9900 . ? 
 C13 H13B 0.9900 . ? 
 C13 C14 1.496(9) . ? 
 C13 O3 1.433(8) . ? 
 C14 H14A 0.9900 . ? 
 C14 H14B 0.9900 . ? 
 C14 O4 1.401(8) . ? 
 C15 H15A 0.9900 . ? 
 C15 H15B 0.9900 . ? 
 C15 H15C 0.9900 . ? 
 C15 H15D 0.9900 . ? 
 C15 O4 1.429(7) . ? 
 C15 C16 1.488(10) . ? 
 C15 C16A 1.468(10) . ? 
 C21 H21C 0.9900 . ? 
 C21 H21D 0.9900 . ? 
 C21 H21A 0.9900 . ? 
 C21 H21B 0.9900 . ? 
 C21 C22 1.486(12) . ? 
 C21 O7 1.422(11) . ? 
 C21 O7A 1.428(11) . ? 
 C22 H22A 0.9900 . ? 
 C22 H22B 0.9900 . ? 
 C22 O8 1.410(9) . ? 
 C23 H23A 0.9900 . ? 
 C23 H23B 0.9900 . ? 
 C23 C24 1.489(11) . ? 
 C23 O8 1.419(8) . ? 
 C24 H24A 0.9900 . ? 
 C24 H24B 0.9900 . ? 
 C24 O9 1.432(7) . ? 
 C25 H25A 0.9900 . ? 
 C25 H25B 0.9900 . ? 
 C25 C26 1.497(9) . ? 
 C25 O9 1.404(8) . ? 
 C26 H26A 0.9900 . ? 
 C26 H26B 0.9900 . ? 
 C26 O10 1.425(8) . ? 
 O15 C50 1.371(7) . ? 
 O15 C56 1.435(8) . ? 
 O16 C57 1.403(8) . ? 
 O16 C58 1.429(7) . ? 
 O17 C59 1.423(9) . ? 
 O17 C60 1.409(9) . ? 
 O18 C61 1.396(11) . ? 
 O18 C62 1.437(15) . ? 
 O18 C62A 1.42(2) . ? 
 O21 C68 1.356(12) . ? 
 O21 C67 1.432(13) . ? 
 O21 C67A 1.407(19) . ? 
 O22 C49 1.356(9) . ? 
 O22 C69 1.429(11) . ? 
 C44 H44A 0.9800 . ? 
 C44 H44B 0.9800 . ? 
 C44 H44C 0.9800 . ? 
 C44 C45 1.474(11) . ? 
 C45 C46 1.172(10) . ? 
 C46 C47 1.452(10) . ? 
 C47 C48 1.363(11) . ? 
 C47 C52 1.392(11) . ? 
 C48 H48 0.9500 . ? 
 C48 C49 1.420(10) . ? 
 C49 C50 1.378(10) . ? 
 C50 C51 1.369(10) . ? 
 C51 H51 0.9500 . ? 
 C51 C52 1.409(9) . ? 
 C52 C53 1.46(2) . ? 
 C52 C53A 1.52(2) . ? 
 C56 H56A 0.9900 . ? 
 C56 H56B 0.9900 . ? 
 C56 C57 1.505(8) . ? 
 C57 H57A 0.9900 . ? 
 C57 H57B 0.9900 . ? 
 C58 H58A 0.9900 . ? 
 C58 H58B 0.9900 . ? 
 C58 C59 1.483(11) . ? 
 C59 H59A 0.9900 . ? 
 C59 H59B 0.9900 . ? 
 C60 H60A 0.9900 . ? 
 C60 H60B 0.9900 . ? 
 C60 C61 1.481(11) . ? 
 C61 H61A 0.9900 . ? 
 C61 H61B 0.9900 . ? 
 C68 H68A 0.9900 . ? 
 C68 H68B 0.9900 . ? 
 C68 C69 1.465(13) . ? 
 C69 H69A 0.9900 . ? 
 C69 H69B 0.9900 . ? 
 S1 N1 1.607(5) . ? 
 S1 O11 1.431(5) . ? 
 S1 O12 1.433(5) . ? 
 S1 C27 1.778(6) . ? 
 N1 H1 0.82(6) . ? 
 N1 C35 1.459(8) . ? 
 C27 C28 1.370(9) . ? 
 C27 C32 1.379(9) . ? 
 C28 H28 0.9500 . ? 
 C28 C29 1.406(9) . ? 
 C29 C30 1.381(10) . ? 
 C29 C33 1.492(10) . ? 
 C30 H30 0.9500 . ? 
 C30 C31 1.393(9) . ? 
 C31 C32 1.388(8) . ? 
 C31 C34 1.500(9) . ? 
 C32 H32 0.9500 . ? 
 C33 H33A 0.9800 . ? 
 C33 H33B 0.9800 . ? 
 C33 H33C 0.9800 . ? 
 C34 H34A 0.9800 . ? 
 C34 H34B 0.9800 . ? 
 C34 H34C 0.9800 . ? 
 C35 H35A 0.9900 . ? 
 C35 H35B 0.9900 . ? 
 C35 C36 1.513(8) . ? 
 C36 C37 1.378(8) . ? 
 C36 C41 1.387(8) . ? 
 C37 H37 0.9500 . ? 
 C37 C38 1.383(9) . ? 
 C38 C39 1.391(9) . ? 
 C38 C42 1.483(9) . ? 
 C39 H39 0.9500 . ? 
 C39 C40 1.386(8) . ? 
 C40 C41 1.393(8) . ? 
 C40 C43 1.493(9) . ? 
 C41 H41 0.9500 . ? 
 S2 N2 1.609(6) . ? 
 S2 O23 1.433(6) . ? 
 S2 O24 1.420(6) . ? 
 S2 C70 1.775(6) . ? 
 N2 H2 0.82(6) . ? 
 N2 C78 1.470(8) . ? 
 F10 C86 1.322(9) . ? 
 F11 C86 1.302(9) . ? 
 F12 C86 1.333(9) . ? 
 C70 C71 1.369(10) . ? 
 C70 C75 1.392(10) . ? 
 C71 H71 0.9500 . ? 
 C71 C72 1.401(10) . ? 
 C72 C73 1.384(12) . ? 
 C72 C76 1.500(12) . ? 
 C73 H73 0.9500 . ? 
 C73 C74 1.383(12) . ? 
 C74 C75 1.383(10) . ? 
 C74 C77 1.508(12) . ? 
 C75 H75 0.9500 . ? 
 C76 H76A 0.9800 . ? 
 C76 H76B 0.9800 . ? 
 C76 H76C 0.9800 . ? 
 C77 H77A 0.9800 . ? 
 C77 H77B 0.9800 . ? 
 C77 H77C 0.9800 . ? 
 C78 H78A 0.9900 . ? 
 C78 H78B 0.9900 . ? 
 C78 C79 1.525(8) . ? 
 C79 C80 1.391(8) . ? 
 C79 C84 1.394(9) . ? 
 C80 H80 0.9500 . ? 
 C80 C81 1.391(9) . ? 
 C81 C82 1.385(10) . ? 
 C81 C85 1.493(10) . ? 
 C82 H82 0.9500 . ? 
 C82 C83 1.380(9) . ? 
 C83 C84 1.392(9) . ? 
 C83 C86 1.495(10) . ? 
 C84 H84 0.9500 . ? 
 C42 F1 1.297(14) . ? 
 C42 F2 1.418(14) . ? 
 C42 F3 1.278(12) . ? 
 C42 F1A 1.319(15) . ? 
 C42 F2A 1.302(12) . ? 
 C42 F3A 1.341(12) . ? 
 C43 F4 1.327(8) . ? 
 C43 F5 1.329(8) . ? 
 C43 F6 1.316(9) . ? 
 C43 F4A 1.347(16) . ? 
 C43 F5A 1.324(17) . ? 
 C43 F6A 1.278(17) . ? 
 C85 F7 1.350(12) . ? 
 C85 F8 1.243(12) . ? 
 C85 F9 1.359(12) . ? 
 C85 F7A 1.300(14) . ? 
 C85 F8A 1.419(14) . ? 
 C85 F9A 1.357(12) . ? 
 C10 O1 1.195(8) . ? 
 C10 O2 1.321(7) . ? 
 O2 C11 1.453(7) . ? 
 C11 H11A 0.9900 . ? 
 C11 H11B 0.9900 . ? 
 C11 C12 1.497(10) . ? 
 C12 H12A 0.9800 . ? 
 C12 H12B 0.9800 . ? 
 C12 H12C 0.9800 . ? 
 C53 O13 1.222(19) . ? 
 C53 O14 1.306(17) . ? 
 O14 C54 1.459(15) . ? 
 C54 H54A 0.9900 . ? 
 C54 H54B 0.9900 . ? 
 C54 C55 1.476(18) . ? 
 C55 H55A 0.9800 . ? 
 C55 H55B 0.9800 . ? 
 C55 H55C 0.9800 . ? 
 C53A O13A 1.218(19) . ? 
 C53A O14A 1.310(18) . ? 
 O14A C54A 1.464(16) . ? 
 C54A H54C 0.9900 . ? 
 C54A H54D 0.9900 . ? 
 C54A C55A 1.479(18) . ? 
 C55A H55D 0.9800 . ? 
 C55A H55E 0.9800 . ? 
 C55A H55F 0.9800 . ? 
 C16 H16A 0.9900 . ? 
 C16 H16B 0.9900 . ? 
 C16 O5 1.427(10) . ? 
 O5 C17 1.424(10) . ? 
 C17 H17A 0.9900 . ? 
 C17 H17B 0.9900 . ? 
 C17 C18 1.475(10) . ? 
 C18 H18A 0.9900 . ? 
 C18 H18B 0.9900 . ? 
 C18 O6 1.420(10) . ? 
 O6 C19 1.416(10) . ? 
 C19 H19A 0.9900 . ? 
 C19 H19B 0.9900 . ? 
 C19 C20 1.477(10) . ? 
 C20 H20A 0.9900 . ? 
 C20 H20B 0.9900 . ? 
 C20 O7 1.424(18) . ? 
 C16A H16C 0.9900 . ? 
 C16A H16D 0.9900 . ? 
 C16A O5A 1.418(10) . ? 
 O5A C17A 1.424(10) . ? 
 C17A H17C 0.9900 . ? 
 C17A H17D 0.9900 . ? 
 C17A C18A 1.478(10) . ? 
 C18A H18C 0.9900 . ? 
 C18A H18D 0.9900 . ? 
 C18A O6A 1.423(11) . ? 
 O6A C19A 1.420(11) . ? 
 C19A H19C 0.9900 . ? 
 C19A H19D 0.9900 . ? 
 C19A C20A 1.476(10) . ? 
 C20A H20C 0.9900 . ? 
 C20A H20D 0.9900 . ? 
 C20A O7A 1.42(2) . ? 
 C62 H62A 0.9900 . ? 
 C62 H62B 0.9900 . ? 
 C62 C63 1.46(2) . ? 
 C63 H63A 0.9900 . ? 
 C63 H63B 0.9900 . ? 
 C63 O19 1.414(15) . ? 
 O19 C64 1.414(14) . ? 
 C64 H64A 0.9900 . ? 
 C64 H64B 0.9900 . ? 
 C64 C65 1.439(19) . ? 
 C65 H65A 0.9900 . ? 
 C65 H65B 0.9900 . ? 
 C65 O20 1.425(15) . ? 
 O20 C66 1.412(16) . ? 
 C66 H66A 0.9900 . ? 
 C66 H66B 0.9900 . ? 
 C66 C67 1.482(17) . ? 
 C67 H67A 0.9900 . ? 
 C67 H67B 0.9900 . ? 
 C62A H62C 0.9900 . ? 
 C62A H62D 0.9900 . ? 
 C62A C63A 1.44(2) . ? 
 C63A H63C 0.9900 . ? 
 C63A H63D 0.9900 . ? 
 C63A O19A 1.376(19) . ? 
 O19A C64A 1.392(19) . ? 
 C64A H64C 0.9900 . ? 
 C64A H64D 0.9900 . ? 
 C64A C65A 1.45(2) . ? 
 C65A H65C 0.9900 . ? 
 C65A H65D 0.9900 . ? 
 C65A O20A 1.394(19) . ? 
 O20A C66A 1.44(2) . ? 
 C66A H66C 0.9900 . ? 
 C66A H66D 0.9900 . ? 
 C66A C67A 1.48(2) . ? 
 C67A H67C 0.9900 . ? 
 C67A H67D 0.9900 . ? 
  
loop_ 
  _geom_angle_atom_site_label_1 
  _geom_angle_atom_site_label_2 
  _geom_angle_atom_site_label_3 
  _geom_angle 
  _geom_angle_site_symmetry_1 
  _geom_angle_site_symmetry_3 
  _geom_angle_publ_flag 
 H1A C1 H1B 109.5 . . ? 
 H1A C1 H1C 109.5 . . ? 
 H1B C1 H1C 109.5 . . ? 
 C2 C1 H1A 109.5 . . ? 
 C2 C1 H1B 109.5 . . ? 
 C2 C1 H1C 109.5 . . ? 
 C3 C2 C1 176.1(10) . . ? 
 C2 C3 C4 176.2(8) . . ? 
 C5 C4 C3 117.6(6) . . ? 
 C9 C4 C3 123.4(6) . . ? 
 C9 C4 C5 118.9(5) . . ? 
 C4 C5 H5 119.1 . . ? 
 C6 C5 C4 121.8(6) . . ? 
 C6 C5 H5 119.1 . . ? 
 C5 C6 C7 118.8(5) . . ? 
 O10 C6 C5 124.8(6) . . ? 
 O10 C6 C7 116.4(5) . . ? 
 C8 C7 C6 119.3(5) . . ? 
 O3 C7 C6 116.1(5) . . ? 
 O3 C7 C8 124.6(5) . . ? 
 C7 C8 H8 119.2 . . ? 
 C7 C8 C9 121.7(6) . . ? 
 C9 C8 H8 119.2 . . ? 
 C4 C9 C8 119.4(5) . . ? 
 C4 C9 C10 125.0(5) . . ? 
 C8 C9 C10 115.5(6) . . ? 
 H13A C13 H13B 108.3 . . ? 
 C14 C13 H13A 109.9 . . ? 
 C14 C13 H13B 109.9 . . ? 
 O3 C13 H13A 109.9 . . ? 
 O3 C13 H13B 109.9 . . ? 
 O3 C13 C14 109.1(5) . . ? 
 C13 C14 H14A 109.5 . . ? 
 C13 C14 H14B 109.5 . . ? 
 H14A C14 H14B 108.1 . . ? 
 O4 C14 C13 110.7(5) . . ? 
 O4 C14 H14A 109.5 . . ? 
 O4 C14 H14B 109.5 . . ? 
 H15A C15 H15B 108.1 . . ? 
 H15C C15 H15D 107.5 . . ? 
 O4 C15 H15A 109.5 . . ? 
 O4 C15 H15B 109.5 . . ? 
 O4 C15 H15C 108.4 . . ? 
 O4 C15 H15D 108.4 . . ? 
 O4 C15 C16 110.8(8) . . ? 
 O4 C15 C16A 115.4(7) . . ? 
 C16 C15 H15A 109.5 . . ? 
 C16 C15 H15B 109.5 . . ? 
 C16A C15 H15C 108.4 . . ? 
 C16A C15 H15D 108.4 . . ? 
 H21C C21 H21D 107.5 . . ? 
 H21A C21 H21B 108.8 . . ? 
 C22 C21 H21C 108.5 . . ? 
 C22 C21 H21D 108.5 . . ? 
 C22 C21 H21A 110.7 . . ? 
 C22 C21 H21B 110.7 . . ? 
 O7 C21 H21A 110.7 . . ? 
 O7 C21 H21B 110.7 . . ? 
 O7 C21 C22 105.2(13) . . ? 
 O7A C21 H21C 108.5 . . ? 
 O7A C21 H21D 108.5 . . ? 
 O7A C21 C22 115.1(16) . . ? 
 C21 C22 H22A 109.5 . . ? 
 C21 C22 H22B 109.5 . . ? 
 H22A C22 H22B 108.1 . . ? 
 O8 C22 C21 110.6(6) . . ? 
 O8 C22 H22A 109.5 . . ? 
 O8 C22 H22B 109.5 . . ? 
 H23A C23 H23B 108.1 . . ? 
 C24 C23 H23A 109.5 . . ? 
 C24 C23 H23B 109.5 . . ? 
 O8 C23 H23A 109.5 . . ? 
 O8 C23 H23B 109.5 . . ? 
 O8 C23 C24 110.8(6) . . ? 
 C23 C24 H24A 109.5 . . ? 
 C23 C24 H24B 109.5 . . ? 
 H24A C24 H24B 108.1 . . ? 
 O9 C24 C23 110.6(6) . . ? 
 O9 C24 H24A 109.5 . . ? 
 O9 C24 H24B 109.5 . . ? 
 H25A C25 H25B 108.3 . . ? 
 C26 C25 H25A 109.8 . . ? 
 C26 C25 H25B 109.8 . . ? 
 O9 C25 H25A 109.8 . . ? 
 O9 C25 H25B 109.8 . . ? 
 O9 C25 C26 109.3(5) . . ? 
 C25 C26 H26A 109.7 . . ? 
 C25 C26 H26B 109.7 . . ? 
 H26A C26 H26B 108.2 . . ? 
 O10 C26 C25 109.6(5) . . ? 
 O10 C26 H26A 109.7 . . ? 
 O10 C26 H26B 109.7 . . ? 
 C7 O3 C13 115.5(4) . . ? 
 C14 O4 C15 111.8(5) . . ? 
 C22 O8 C23 111.7(6) . . ? 
 C25 O9 C24 111.2(5) . . ? 
 C6 O10 C26 117.9(4) . . ? 
 C50 O15 C56 116.0(5) . . ? 
 C57 O16 C58 111.1(5) . . ? 
 C60 O17 C59 111.7(5) . . ? 
 C61 O18 C62 109.5(10) . . ? 
 C61 O18 C62A 113(2) . . ? 
 C68 O21 C67 116.4(9) . . ? 
 C68 O21 C67A 106.0(12) . . ? 
 C49 O22 C69 116.0(6) . . ? 
 H44A C44 H44B 109.5 . . ? 
 H44A C44 H44C 109.5 . . ? 
 H44B C44 H44C 109.5 . . ? 
 C45 C44 H44A 109.5 . . ? 
 C45 C44 H44B 109.5 . . ? 
 C45 C44 H44C 109.5 . . ? 
 C46 C45 C44 175.7(10) . . ? 
 C45 C46 C47 176.9(8) . . ? 
 C48 C47 C46 119.4(7) . . ? 
 C48 C47 C52 119.4(6) . . ? 
 C52 C47 C46 121.1(7) . . ? 
 C47 C48 H48 119.5 . . ? 
 C47 C48 C49 121.1(7) . . ? 
 C49 C48 H48 119.5 . . ? 
 O22 C49 C48 123.6(7) . . ? 
 O22 C49 C50 116.7(6) . . ? 
 C50 C49 C48 119.7(7) . . ? 
 O15 C50 C49 115.5(6) . . ? 
 C51 C50 O15 125.6(6) . . ? 
 C51 C50 C49 118.9(6) . . ? 
 C50 C51 H51 119.0 . . ? 
 C50 C51 C52 122.0(7) . . ? 
 C52 C51 H51 119.0 . . ? 
 C47 C52 C51 118.9(7) . . ? 
 C47 C52 C53 123.8(8) . . ? 
 C47 C52 C53A 125.7(8) . . ? 
 C51 C52 C53 117.1(9) . . ? 
 C51 C52 C53A 115.3(9) . . ? 
 O15 C56 H56A 110.0 . . ? 
 O15 C56 H56B 110.0 . . ? 
 O15 C56 C57 108.3(5) . . ? 
 H56A C56 H56B 108.4 . . ? 
 C57 C56 H56A 110.0 . . ? 
 C57 C56 H56B 110.0 . . ? 
 O16 C57 C56 108.8(5) . . ? 
 O16 C57 H57A 109.9 . . ? 
 O16 C57 H57B 109.9 . . ? 
 C56 C57 H57A 109.9 . . ? 
 C56 C57 H57B 109.9 . . ? 
 H57A C57 H57B 108.3 . . ? 
 O16 C58 H58A 109.6 . . ? 
 O16 C58 H58B 109.6 . . ? 
 O16 C58 C59 110.3(6) . . ? 
 H58A C58 H58B 108.1 . . ? 
 C59 C58 H58A 109.6 . . ? 
 C59 C58 H58B 109.6 . . ? 
 O17 C59 C58 111.2(6) . . ? 
 O17 C59 H59A 109.4 . . ? 
 O17 C59 H59B 109.4 . . ? 
 C58 C59 H59A 109.4 . . ? 
 C58 C59 H59B 109.4 . . ? 
 H59A C59 H59B 108.0 . . ? 
 O17 C60 H60A 109.5 . . ? 
 O17 C60 H60B 109.5 . . ? 
 O17 C60 C61 110.5(6) . . ? 
 H60A C60 H60B 108.1 . . ? 
 C61 C60 H60A 109.5 . . ? 
 C61 C60 H60B 109.5 . . ? 
 O18 C61 C60 111.6(7) . . ? 
 O18 C61 H61A 109.3 . . ? 
 O18 C61 H61B 109.3 . . ? 
 C60 C61 H61A 109.3 . . ? 
 C60 C61 H61B 109.3 . . ? 
 H61A C61 H61B 108.0 . . ? 
 O21 C68 H68A 109.0 . . ? 
 O21 C68 H68B 109.0 . . ? 
 O21 C68 C69 112.7(8) . . ? 
 H68A C68 H68B 107.8 . . ? 
 C69 C68 H68A 109.0 . . ? 
 C69 C68 H68B 109.0 . . ? 
 O22 C69 C68 110.0(8) . . ? 
 O22 C69 H69A 109.7 . . ? 
 O22 C69 H69B 109.7 . . ? 
 C68 C69 H69A 109.7 . . ? 
 C68 C69 H69B 109.7 . . ? 
 H69A C69 H69B 108.2 . . ? 
 N1 S1 C27 107.7(3) . . ? 
 O11 S1 N1 108.6(3) . . ? 
 O11 S1 O12 119.5(3) . . ? 
 O11 S1 C27 106.6(3) . . ? 
 O12 S1 N1 106.6(3) . . ? 
 O12 S1 C27 107.4(3) . . ? 
 S1 N1 H1 115(5) . . ? 
 C35 N1 S1 120.7(4) . . ? 
 C35 N1 H1 114(5) . . ? 
 C28 C27 S1 119.6(5) . . ? 
 C28 C27 C32 121.5(6) . . ? 
 C32 C27 S1 118.9(5) . . ? 
 C27 C28 H28 119.9 . . ? 
 C27 C28 C29 120.1(6) . . ? 
 C29 C28 H28 119.9 . . ? 
 C28 C29 C33 119.9(7) . . ? 
 C30 C29 C28 117.7(6) . . ? 
 C30 C29 C33 122.4(6) . . ? 
 C29 C30 H30 118.7 . . ? 
 C29 C30 C31 122.5(6) . . ? 
 C31 C30 H30 118.7 . . ? 
 C30 C31 C34 120.3(6) . . ? 
 C32 C31 C30 118.4(6) . . ? 
 C32 C31 C34 121.3(6) . . ? 
 C27 C32 C31 119.7(6) . . ? 
 C27 C32 H32 120.1 . . ? 
 C31 C32 H32 120.1 . . ? 
 C29 C33 H33A 109.5 . . ? 
 C29 C33 H33B 109.5 . . ? 
 C29 C33 H33C 109.5 . . ? 
 H33A C33 H33B 109.5 . . ? 
 H33A C33 H33C 109.5 . . ? 
 H33B C33 H33C 109.5 . . ? 
 C31 C34 H34A 109.5 . . ? 
 C31 C34 H34B 109.5 . . ? 
 C31 C34 H34C 109.5 . . ? 
 H34A C34 H34B 109.5 . . ? 
 H34A C34 H34C 109.5 . . ? 
 H34B C34 H34C 109.5 . . ? 
 N1 C35 H35A 109.7 . . ? 
 N1 C35 H35B 109.7 . . ? 
 N1 C35 C36 109.9(5) . . ? 
 H35A C35 H35B 108.2 . . ? 
 C36 C35 H35A 109.7 . . ? 
 C36 C35 H35B 109.7 . . ? 
 C37 C36 C35 121.0(5) . . ? 
 C37 C36 C41 119.7(5) . . ? 
 C41 C36 C35 119.4(5) . . ? 
 C36 C37 H37 119.7 . . ? 
 C36 C37 C38 120.5(5) . . ? 
 C38 C37 H37 119.7 . . ? 
 C37 C38 C39 120.6(5) . . ? 
 C37 C38 C42 119.9(5) . . ? 
 C39 C38 C42 119.5(5) . . ? 
 C38 C39 H39 120.6 . . ? 
 C40 C39 C38 118.8(5) . . ? 
 C40 C39 H39 120.6 . . ? 
 C39 C40 C41 120.7(5) . . ? 
 C39 C40 C43 119.8(5) . . ? 
 C41 C40 C43 119.5(5) . . ? 
 C36 C41 C40 119.8(5) . . ? 
 C36 C41 H41 120.1 . . ? 
 C40 C41 H41 120.1 . . ? 
 N2 S2 C70 109.2(3) . . ? 
 O23 S2 N2 108.4(3) . . ? 
 O23 S2 C70 106.9(3) . . ? 
 O24 S2 N2 106.3(3) . . ? 
 O24 S2 O23 119.1(4) . . ? 
 O24 S2 C70 106.7(3) . . ? 
 S2 N2 H2 116(5) . . ? 
 C78 N2 S2 118.7(4) . . ? 
 C78 N2 H2 120(6) . . ? 
 C71 C70 S2 119.6(6) . . ? 
 C71 C70 C75 121.4(6) . . ? 
 C75 C70 S2 118.9(5) . . ? 
 C70 C71 H71 119.9 . . ? 
 C70 C71 C72 120.3(7) . . ? 
 C72 C71 H71 119.9 . . ? 
 C71 C72 C76 120.6(9) . . ? 
 C73 C72 C71 117.5(7) . . ? 
 C73 C72 C76 121.9(8) . . ? 
 C72 C73 H73 118.6 . . ? 
 C74 C73 C72 122.7(6) . . ? 
 C74 C73 H73 118.6 . . ? 
 C73 C74 C75 118.9(7) . . ? 
 C73 C74 C77 120.8(7) . . ? 
 C75 C74 C77 120.2(8) . . ? 
 C70 C75 H75 120.4 . . ? 
 C74 C75 C70 119.1(7) . . ? 
 C74 C75 H75 120.4 . . ? 
 C72 C76 H76A 109.5 . . ? 
 C72 C76 H76B 109.5 . . ? 
 C72 C76 H76C 109.5 . . ? 
 H76A C76 H76B 109.5 . . ? 
 H76A C76 H76C 109.5 . . ? 
 H76B C76 H76C 109.5 . . ? 
 C74 C77 H77A 109.5 . . ? 
 C74 C77 H77B 109.5 . . ? 
 C74 C77 H77C 109.5 . . ? 
 H77A C77 H77B 109.5 . . ? 
 H77A C77 H77C 109.5 . . ? 
 H77B C77 H77C 109.5 . . ? 
 N2 C78 H78A 109.7 . . ? 
 N2 C78 H78B 109.7 . . ? 
 N2 C78 C79 109.8(5) . . ? 
 H78A C78 H78B 108.2 . . ? 
 C79 C78 H78A 109.7 . . ? 
 C79 C78 H78B 109.7 . . ? 
 C80 C79 C78 120.5(6) . . ? 
 C80 C79 C84 119.9(6) . . ? 
 C84 C79 C78 119.6(5) . . ? 
 C79 C80 H80 120.6 . . ? 
 C79 C80 C81 118.9(6) . . ? 
 C81 C80 H80 120.6 . . ? 
 C80 C81 C85 119.3(6) . . ? 
 C82 C81 C80 121.7(6) . . ? 
 C82 C81 C85 119.1(6) . . ? 
 C81 C82 H82 120.5 . . ? 
 C83 C82 C81 119.1(6) . . ? 
 C83 C82 H82 120.5 . . ? 
 C82 C83 C84 120.4(6) . . ? 
 C82 C83 C86 120.4(6) . . ? 
 C84 C83 C86 119.2(5) . . ? 
 C79 C84 H84 119.9 . . ? 
 C83 C84 C79 120.1(6) . . ? 
 C83 C84 H84 119.9 . . ? 
 F10 C86 F12 104.2(6) . . ? 
 F10 C86 C83 113.9(6) . . ? 
 F11 C86 F10 106.8(7) . . ? 
 F11 C86 F12 105.8(6) . . ? 
 F11 C86 C83 114.1(6) . . ? 
 F12 C86 C83 111.2(7) . . ? 
 F1 C42 C38 114.0(12) . . ? 
 F1 C42 F2 96.3(12) . . ? 
 F2 C42 C38 105.7(7) . . ? 
 F3 C42 C38 120.2(7) . . ? 
 F3 C42 F1 118.7(13) . . ? 
 F3 C42 F2 94.9(11) . . ? 
 F1A C42 C38 114.9(13) . . ? 
 F1A C42 F3A 111.3(12) . . ? 
 F2A C42 C38 113.4(7) . . ? 
 F2A C42 F1A 103.1(12) . . ? 
 F2A C42 F3A 103.0(10) . . ? 
 F3A C42 C38 110.4(7) . . ? 
 F4 C43 C40 113.7(6) . . ? 
 F4 C43 F5 103.6(7) . . ? 
 F5 C43 C40 113.1(6) . . ? 
 F6 C43 C40 112.4(6) . . ? 
 F6 C43 F4 110.8(8) . . ? 
 F6 C43 F5 102.5(8) . . ? 
 F4A C43 C40 112.0(10) . . ? 
 F5A C43 C40 111.1(12) . . ? 
 F5A C43 F4A 107.8(19) . . ? 
 F6A C43 C40 116.6(13) . . ? 
 F6A C43 F4A 104.3(18) . . ? 
 F6A C43 F5A 104.3(19) . . ? 
 F7 C85 C81 109.3(8) . . ? 
 F7 C85 F9 103.5(10) . . ? 
 F8 C85 C81 114.8(8) . . ? 
 F8 C85 F7 109.6(10) . . ? 
 F8 C85 F9 113.3(11) . . ? 
 F9 C85 C81 105.7(7) . . ? 
 F7A C85 C81 121.2(10) . . ? 
 F7A C85 F8A 100.9(12) . . ? 
 F7A C85 F9A 106.4(11) . . ? 
 F8A C85 C81 109.3(8) . . ? 
 F9A C85 C81 118.6(7) . . ? 
 F9A C85 F8A 96.1(12) . . ? 
 O1 C10 C9 123.8(5) . . ? 
 O1 C10 O2 123.5(6) . . ? 
 O2 C10 C9 112.7(6) . . ? 
 C10 O2 C11 117.9(6) . . ? 
 O2 C11 H11A 109.9 . . ? 
 O2 C11 H11B 109.9 . . ? 
 O2 C11 C12 108.8(6) . . ? 
 H11A C11 H11B 108.3 . . ? 
 C12 C11 H11A 109.9 . . ? 
 C12 C11 H11B 109.9 . . ? 
 C11 C12 H12A 109.5 . . ? 
 C11 C12 H12B 109.5 . . ? 
 C11 C12 H12C 109.5 . . ? 
 H12A C12 H12B 109.5 . . ? 
 H12A C12 H12C 109.5 . . ? 
 H12B C12 H12C 109.5 . . ? 
 O13 C53 C52 120.7(15) . . ? 
 O13 C53 O14 125.6(16) . . ? 
 O14 C53 C52 113.5(15) . . ? 
 C53 O14 C54 117.5(13) . . ? 
 O14 C54 H54A 110.0 . . ? 
 O14 C54 H54B 110.0 . . ? 
 O14 C54 C55 108.6(14) . . ? 
 H54A C54 H54B 108.4 . . ? 
 C55 C54 H54A 110.0 . . ? 
 C55 C54 H54B 110.0 . . ? 
 C54 C55 H55A 109.5 . . ? 
 C54 C55 H55B 109.5 . . ? 
 C54 C55 H55C 109.5 . . ? 
 H55A C55 H55B 109.5 . . ? 
 H55A C55 H55C 109.5 . . ? 
 H55B C55 H55C 109.5 . . ? 
 O13A C53A C52 124.7(15) . . ? 
 O13A C53A O14A 118.0(17) . . ? 
 O14A C53A C52 117.1(17) . . ? 
 C53A O14A C54A 117.0(15) . . ? 
 O14A C54A H54C 110.5 . . ? 
 O14A C54A H54D 110.5 . . ? 
 O14A C54A C55A 106.0(16) . . ? 
 H54C C54A H54D 108.7 . . ? 
 C55A C54A H54C 110.5 . . ? 
 C55A C54A H54D 110.5 . . ? 
 C54A C55A H55D 109.5 . . ? 
 C54A C55A H55E 109.5 . . ? 
 C54A C55A H55F 109.5 . . ? 
 H55D C55A H55E 109.5 . . ? 
 H55D C55A H55F 109.5 . . ? 
 H55E C55A H55F 109.5 . . ? 
 C15 C16 H16A 108.2 . . ? 
 C15 C16 H16B 108.2 . . ? 
 H16A C16 H16B 107.3 . . ? 
 O5 C16 C15 116.4(9) . . ? 
 O5 C16 H16A 108.2 . . ? 
 O5 C16 H16B 108.2 . . ? 
 C17 O5 C16 112.8(10) . . ? 
 O5 C17 H17A 109.5 . . ? 
 O5 C17 H17B 109.5 . . ? 
 O5 C17 C18 110.8(12) . . ? 
 H17A C17 H17B 108.1 . . ? 
 C18 C17 H17A 109.5 . . ? 
 C18 C17 H17B 109.5 . . ? 
 C17 C18 H18A 109.8 . . ? 
 C17 C18 H18B 109.8 . . ? 
 H18A C18 H18B 108.3 . . ? 
 O6 C18 C17 109.3(12) . . ? 
 O6 C18 H18A 109.8 . . ? 
 O6 C18 H18B 109.8 . . ? 
 C19 O6 C18 112.8(12) . . ? 
 O6 C19 H19A 110.5 . . ? 
 O6 C19 H19B 110.5 . . ? 
 O6 C19 C20 106.3(12) . . ? 
 H19A C19 H19B 108.7 . . ? 
 C20 C19 H19A 110.5 . . ? 
 C20 C19 H19B 110.5 . . ? 
 C19 C20 H20A 110.3 . . ? 
 C19 C20 H20B 110.3 . . ? 
 H20A C20 H20B 108.6 . . ? 
 O7 C20 C19 106.9(14) . . ? 
 O7 C20 H20A 110.3 . . ? 
 O7 C20 H20B 110.3 . . ? 
 C21 O7 C20 101.2(17) . . ? 
 C15 C16A H16C 111.7 . . ? 
 C15 C16A H16D 111.7 . . ? 
 H16C C16A H16D 109.4 . . ? 
 O5A C16A C15 100.5(9) . . ? 
 O5A C16A H16C 111.7 . . ? 
 O5A C16A H16D 111.7 . . ? 
 C16A O5A C17A 114.1(12) . . ? 
 O5A C17A H17C 109.0 . . ? 
 O5A C17A H17D 109.0 . . ? 
 O5A C17A C18A 113.0(15) . . ? 
 H17C C17A H17D 107.8 . . ? 
 C18A C17A H17C 109.0 . . ? 
 C18A C17A H17D 109.0 . . ? 
 C17A C18A H18C 109.5 . . ? 
 C17A C18A H18D 109.5 . . ? 
 H18C C18A H18D 108.1 . . ? 
 O6A C18A C17A 110.7(14) . . ? 
 O6A C18A H18C 109.5 . . ? 
 O6A C18A H18D 109.5 . . ? 
 C19A O6A C18A 117.9(13) . . ? 
 O6A C19A H19C 110.0 . . ? 
 O6A C19A H19D 110.0 . . ? 
 O6A C19A C20A 108.6(15) . . ? 
 H19C C19A H19D 108.4 . . ? 
 C20A C19A H19C 110.0 . . ? 
 C20A C19A H19D 110.0 . . ? 
 C19A C20A H20C 108.8 . . ? 
 C19A C20A H20D 108.8 . . ? 
 H20C C20A H20D 107.7 . . ? 
 O7A C20A C19A 113.7(19) . . ? 
 O7A C20A H20C 108.8 . . ? 
 O7A C20A H20D 108.8 . . ? 
 C20A O7A C21 123(2) . . ? 
 O18 C62 H62A 110.6 . . ? 
 O18 C62 H62B 110.6 . . ? 
 O18 C62 C63 105.5(15) . . ? 
 H62A C62 H62B 108.8 . . ? 
 C63 C62 H62A 110.6 . . ? 
 C63 C62 H62B 110.6 . . ? 
 C62 C63 H63A 109.1 . . ? 
 C62 C63 H63B 109.1 . . ? 
 H63A C63 H63B 107.8 . . ? 
 O19 C63 C62 112.5(15) . . ? 
 O19 C63 H63A 109.1 . . ? 
 O19 C63 H63B 109.1 . . ? 
 C63 O19 C64 114.9(11) . . ? 
 O19 C64 H64A 109.3 . . ? 
 O19 C64 H64B 109.3 . . ? 
 O19 C64 C65 111.7(14) . . ? 
 H64A C64 H64B 107.9 . . ? 
 C65 C64 H64A 109.3 . . ? 
 C65 C64 H64B 109.3 . . ? 
 C64 C65 H65A 109.1 . . ? 
 C64 C65 H65B 109.1 . . ? 
 H65A C65 H65B 107.9 . . ? 
 O20 C65 C64 112.3(12) . . ? 
 O20 C65 H65A 109.1 . . ? 
 O20 C65 H65B 109.1 . . ? 
 C66 O20 C65 109.9(12) . . ? 
 O20 C66 H66A 109.1 . . ? 
 O20 C66 H66B 109.1 . . ? 
 O20 C66 C67 112.7(14) . . ? 
 H66A C66 H66B 107.8 . . ? 
 C67 C66 H66A 109.1 . . ? 
 C67 C66 H66B 109.1 . . ? 
 O21 C67 C66 115.6(12) . . ? 
 O21 C67 H67A 108.4 . . ? 
 O21 C67 H67B 108.4 . . ? 
 C66 C67 H67A 108.4 . . ? 
 C66 C67 H67B 108.4 . . ? 
 H67A C67 H67B 107.4 . . ? 
 O18 C62A H62C 107.7 . . ? 
 O18 C62A H62D 107.7 . . ? 
 O18 C62A C63A 118(3) . . ? 
 H62C C62A H62D 107.1 . . ? 
 C63A C62A H62C 107.7 . . ? 
 C63A C62A H62D 107.7 . . ? 
 C62A C63A H63C 106.3 . . ? 
 C62A C63A H63D 106.3 . . ? 
 H63C C63A H63D 106.4 . . ? 
 O19A C63A C62A 124(3) . . ? 
 O19A C63A H63C 106.3 . . ? 
 O19A C63A H63D 106.3 . . ? 
 C63A O19A C64A 120.9(19) . . ? 
 O19A C64A H64C 107.5 . . ? 
 O19A C64A H64D 107.5 . . ? 
 O19A C64A C65A 119(2) . . ? 
 H64C C64A H64D 107.0 . . ? 
 C65A C64A H64C 107.5 . . ? 
 C65A C64A H64D 107.5 . . ? 
 C64A C65A H65C 107.7 . . ? 
 C64A C65A H65D 107.7 . . ? 
 H65C C65A H65D 107.1 . . ? 
 O20A C65A C64A 119(2) . . ? 
 O20A C65A H65C 107.7 . . ? 
 O20A C65A H65D 107.7 . . ? 
 C65A O20A C66A 109(2) . . ? 
 O20A C66A H66C 111.2 . . ? 
 O20A C66A H66D 111.2 . . ? 
 O20A C66A C67A 103(2) . . ? 
 H66C C66A H66D 109.1 . . ? 
 C67A C66A H66C 111.2 . . ? 
 C67A C66A H66D 111.2 . . ? 
 O21 C67A C66A 102.9(17) . . ? 
 O21 C67A H67C 111.2 . . ? 
 O21 C67A H67D 111.2 . . ? 
 C66A C67A H67C 111.2 . . ? 
 C66A C67A H67D 111.2 . . ? 
 H67C C67A H67D 109.1 . . ? 
  
loop_ 
  _geom_hbond_atom_site_label_D 
  _geom_hbond_atom_site_label_H 
  _geom_hbond_atom_site_label_A 
  _geom_hbond_distance_DH 
  _geom_hbond_distance_HA 
  _geom_hbond_distance_DA 
  _geom_hbond_angle_DHA 
  _geom_hbond_site_symmetry_A 
  _geom_hbond_publ_flag 
 C13 H13A O13A 0.99 2.60 3.523(15) 155.9 . yes 
 C21 H21B O11 0.99 2.54 3.493(9) 162.2 . yes 
 C68 H68B O13 0.99 2.59 3.193(16) 119.4 1_455 yes 
 N1 H1 O5 0.82(6) 2.25(6) 2.991(12) 150(7) . yes 
 N1 H1 O5A 0.82(6) 2.19(6) 2.998(16) 167(7) . yes 
 N2 H2 O20 0.82(6) 2.10(6) 2.923(16) 174(8) . yes 
 N2 H2 O20A 0.82(6) 2.20(7) 3.00(3) 163(7) . yes 
 C78 H78A O22 0.99 2.58 3.511(8) 157.0 . yes 
 C16 H16B O11 0.99 2.44 3.228(12) 135.8 1_655 yes 
 C64 H64B O24 0.99 2.38 3.343(16) 164.2 . yes 
 C66 H66A O23 0.99 2.43 2.988(16) 115.1 1_455 yes 
  
loop_ 
  _geom_torsion_atom_site_label_1 
  _geom_torsion_atom_site_label_2 
  _geom_torsion_atom_site_label_3 
  _geom_torsion_atom_site_label_4 
  _geom_torsion 
  _geom_torsion_site_symmetry_1 
  _geom_torsion_site_symmetry_2 
  _geom_torsion_site_symmetry_3 
  _geom_torsion_site_symmetry_4 
  _geom_torsion_publ_flag 
 C3 C4 C5 C6 174.0(6) . . . . ? 
 C3 C4 C9 C8 -173.6(6) . . . . ? 
 C3 C4 C9 C10 4.1(9) . . . . ? 
 C4 C5 C6 C7 0.6(8) . . . . ? 
 C4 C5 C6 O10 -178.6(5) . . . . ? 
 C4 C9 C10 O1 -158.1(7) . . . . ? 
 C4 C9 C10 O2 24.2(8) . . . . ? 
 C5 C4 C9 C8 3.4(8) . . . . ? 
 C5 C4 C9 C10 -178.9(5) . . . . ? 
 C5 C6 C7 C8 1.6(8) . . . . ? 
 C5 C6 C7 O3 -178.8(5) . . . . ? 
 C5 C6 O10 C26 -7.1(8) . . . . ? 
 C6 C7 C8 C9 -1.3(8) . . . . ? 
 C6 C7 O3 C13 178.9(5) . . . . ? 
 C7 C6 O10 C26 173.6(5) . . . . ? 
 C7 C8 C9 C4 -1.2(8) . . . . ? 
 C7 C8 C9 C10 -179.1(5) . . . . ? 
 C8 C7 O3 C13 -1.5(8) . . . . ? 
 C8 C9 C10 O1 19.7(9) . . . . ? 
 C8 C9 C10 O2 -158.0(5) . . . . ? 
 C9 C4 C5 C6 -3.1(9) . . . . ? 
 C9 C10 O2 C11 -172.8(5) . . . . ? 
 C13 C14 O4 C15 170.2(6) . . . . ? 
 C14 C13 O3 C7 180.0(5) . . . . ? 
 C15 C16 O5 C17 -177.3(12) . . . . ? 
 C15 C16A O5A C17A 144.3(13) . . . . ? 
 C21 C22 O8 C23 175.8(6) . . . . ? 
 C22 C21 O7 C20 166(2) . . . . ? 
 C22 C21 O7A C20A 176(4) . . . . ? 
 C23 C24 O9 C25 160.3(6) . . . . ? 
 C24 C23 O8 C22 170.8(6) . . . . ? 
 C25 C26 O10 C6 177.5(5) . . . . ? 
 C26 C25 O9 C24 178.5(5) . . . . ? 
 O3 C7 C8 C9 179.1(5) . . . . ? 
 O3 C13 C14 O4 75.6(7) . . . . ? 
 O4 C15 C16 O5 -68.5(14) . . . . ? 
 O4 C15 C16A O5A 52.1(13) . . . . ? 
 O8 C23 C24 O9 65.2(7) . . . . ? 
 O9 C25 C26 O10 -80.8(6) . . . . ? 
 O10 C6 C7 C8 -179.1(5) . . . . ? 
 O10 C6 C7 O3 0.5(7) . . . . ? 
 O15 C50 C51 C52 179.9(6) . . . . ? 
 O15 C56 C57 O16 79.5(7) . . . . ? 
 O16 C58 C59 O17 -67.3(8) . . . . ? 
 O17 C60 C61 O18 -72.3(8) . . . . ? 
 O18 C62 C63 O19 81(2) . . . . ? 
 O18 C62A C63A O19A 41(8) . . . . ? 
 O21 C68 C69 O22 -74.7(11) . . . . ? 
 O22 C49 C50 O15 -0.4(9) . . . . ? 
 O22 C49 C50 C51 180.0(6) . . . . ? 
 C46 C47 C48 C49 176.3(6) . . . . ? 
 C46 C47 C52 C51 -177.3(6) . . . . ? 
 C46 C47 C52 C53 -3.2(17) . . . . ? 
 C46 C47 C52 C53A 6.4(18) . . . . ? 
 C47 C48 C49 O22 -179.3(6) . . . . ? 
 C47 C48 C49 C50 1.2(10) . . . . ? 
 C47 C52 C53 O13 -141.9(18) . . . . ? 
 C47 C52 C53 O14 32(3) . . . . ? 
 C47 C52 C53A O13A 151(2) . . . . ? 
 C47 C52 C53A O14A -35(3) . . . . ? 
 C48 C47 C52 C51 -0.2(9) . . . . ? 
 C48 C47 C52 C53 173.9(15) . . . . ? 
 C48 C47 C52 C53A -176.5(16) . . . . ? 
 C48 C49 C50 O15 179.0(6) . . . . ? 
 C48 C49 C50 C51 -0.6(10) . . . . ? 
 C49 O22 C69 C68 174.1(7) . . . . ? 
 C49 C50 C51 C52 -0.5(10) . . . . ? 
 C50 O15 C56 C57 -176.9(5) . . . . ? 
 C50 C51 C52 C47 0.9(10) . . . . ? 
 C50 C51 C52 C53 -173.6(15) . . . . ? 
 C50 C51 C52 C53A 177.6(15) . . . . ? 
 C51 C52 C53 O13 32(3) . . . . ? 
 C51 C52 C53 O14 -153.8(15) . . . . ? 
 C51 C52 C53A O13A -25(3) . . . . ? 
 C51 C52 C53A O14A 148.8(19) . . . . ? 
 C52 C47 C48 C49 -0.8(10) . . . . ? 
 C52 C53 O14 C54 -175.3(16) . . . . ? 
 C52 C53A O14A C54A 177(2) . . . . ? 
 C56 O15 C50 C49 -171.8(6) . . . . ? 
 C56 O15 C50 C51 7.7(9) . . . . ? 
 C57 O16 C58 C59 -162.5(6) . . . . ? 
 C58 O16 C57 C56 -177.5(6) . . . . ? 
 C59 O17 C60 C61 -175.2(7) . . . . ? 
 C60 O17 C59 C58 -176.1(7) . . . . ? 
 C61 O18 C62 C63 177.3(14) . . . . ? 
 C61 O18 C62A C63A -146(4) . . . . ? 
 C68 O21 C67 C66 150.5(13) . . . . ? 
 C68 O21 C67A C66A -146.5(18) . . . . ? 
 C69 O22 C49 C48 1.9(10) . . . . ? 
 C69 O22 C49 C50 -178.6(7) . . . . ? 
 S1 N1 C35 C36 165.5(4) . . . . ? 
 S1 C27 C28 C29 -177.1(5) . . . . ? 
 S1 C27 C32 C31 176.6(4) . . . . ? 
 N1 S1 C27 C28 -116.7(5) . . . . ? 
 N1 S1 C27 C32 64.9(5) . . . . ? 
 N1 C35 C36 C37 -51.7(7) . . . . ? 
 N1 C35 C36 C41 129.4(6) . . . . ? 
 O11 S1 N1 C35 -54.1(5) . . . . ? 
 O11 S1 C27 C28 -0.3(5) . . . . ? 
 O11 S1 C27 C32 -178.7(5) . . . . ? 
 O12 S1 N1 C35 175.9(5) . . . . ? 
 O12 S1 C27 C28 128.9(5) . . . . ? 
 O12 S1 C27 C32 -49.5(5) . . . . ? 
 C27 S1 N1 C35 60.9(5) . . . . ? 
 C27 C28 C29 C30 -0.1(9) . . . . ? 
 C27 C28 C29 C33 -178.7(6) . . . . ? 
 C28 C27 C32 C31 -1.8(8) . . . . ? 
 C28 C29 C30 C31 -0.6(9) . . . . ? 
 C29 C30 C31 C32 0.2(9) . . . . ? 
 C29 C30 C31 C34 178.9(6) . . . . ? 
 C30 C31 C32 C27 1.0(8) . . . . ? 
 C32 C27 C28 C29 1.3(9) . . . . ? 
 C33 C29 C30 C31 177.9(6) . . . . ? 
 C34 C31 C32 C27 -177.7(6) . . . . ? 
 C35 C36 C37 C38 -177.8(6) . . . . ? 
 C35 C36 C41 C40 178.4(5) . . . . ? 
 C36 C37 C38 C39 -1.2(9) . . . . ? 
 C36 C37 C38 C42 178.3(6) . . . . ? 
 C37 C36 C41 C40 -0.5(9) . . . . ? 
 C37 C38 C39 C40 0.7(9) . . . . ? 
 C37 C38 C42 F1 173.5(12) . . . . ? 
 C37 C38 C42 F2 -82.1(10) . . . . ? 
 C37 C38 C42 F3 23.3(15) . . . . ? 
 C37 C38 C42 F1A -164.7(12) . . . . ? 
 C37 C38 C42 F2A -46.5(13) . . . . ? 
 C37 C38 C42 F3A 68.5(11) . . . . ? 
 C38 C39 C40 C41 -0.1(9) . . . . ? 
 C38 C39 C40 C43 -178.9(6) . . . . ? 
 C39 C38 C42 F1 -7.1(14) . . . . ? 
 C39 C38 C42 F2 97.4(10) . . . . ? 
 C39 C38 C42 F3 -157.2(13) . . . . ? 
 C39 C38 C42 F1A 14.8(14) . . . . ? 
 C39 C38 C42 F2A 133.0(11) . . . . ? 
 C39 C38 C42 F3A -112.0(10) . . . . ? 
 C39 C40 C41 C36 0.1(9) . . . . ? 
 C39 C40 C43 F4 -24.2(10) . . . . ? 
 C39 C40 C43 F5 -142.0(8) . . . . ? 
 C39 C40 C43 F6 102.6(9) . . . . ? 
 C39 C40 C43 F4A 27(2) . . . . ? 
 C39 C40 C43 F5A -93.4(18) . . . . ? 
 C39 C40 C43 F6A 147(2) . . . . ? 
 C41 C36 C37 C38 1.1(9) . . . . ? 
 C41 C40 C43 F4 157.0(8) . . . . ? 
 C41 C40 C43 F5 39.2(10) . . . . ? 
 C41 C40 C43 F6 -76.2(10) . . . . ? 
 C41 C40 C43 F4A -151.6(19) . . . . ? 
 C41 C40 C43 F5A 87.8(18) . . . . ? 
 C41 C40 C43 F6A -32(2) . . . . ? 
 S2 N2 C78 C79 -172.5(4) . . . . ? 
 S2 C70 C71 C72 176.8(5) . . . . ? 
 S2 C70 C75 C74 -176.9(5) . . . . ? 
 N2 S2 C70 C71 126.2(5) . . . . ? 
 N2 S2 C70 C75 -56.2(6) . . . . ? 
 N2 C78 C79 C80 41.9(8) . . . . ? 
 N2 C78 C79 C84 -139.9(6) . . . . ? 
 O23 S2 N2 C78 50.2(6) . . . . ? 
 O23 S2 C70 C71 9.1(6) . . . . ? 
 O23 S2 C70 C75 -173.3(5) . . . . ? 
 O24 S2 N2 C78 179.3(5) . . . . ? 
 O24 S2 C70 C71 -119.4(6) . . . . ? 
 O24 S2 C70 C75 58.2(6) . . . . ? 
 C70 S2 N2 C78 -66.0(6) . . . . ? 
 C70 C71 C72 C73 0.5(10) . . . . ? 
 C70 C71 C72 C76 -179.1(7) . . . . ? 
 C71 C70 C75 C74 0.7(9) . . . . ? 
 C71 C72 C73 C74 -0.1(10) . . . . ? 
 C72 C73 C74 C75 0.0(10) . . . . ? 
 C72 C73 C74 C77 -179.5(7) . . . . ? 
 C73 C74 C75 C70 -0.3(9) . . . . ? 
 C75 C70 C71 C72 -0.8(10) . . . . ? 
 C76 C72 C73 C74 179.5(7) . . . . ? 
 C77 C74 C75 C70 179.2(6) . . . . ? 
 C78 C79 C80 C81 178.4(6) . . . . ? 
 C78 C79 C84 C83 -178.9(6) . . . . ? 
 C79 C80 C81 C82 1.0(9) . . . . ? 
 C79 C80 C81 C85 -179.4(6) . . . . ? 
 C80 C79 C84 C83 -0.7(9) . . . . ? 
 C80 C81 C82 C83 -1.7(10) . . . . ? 
 C80 C81 C85 F7 -174.4(10) . . . . ? 
 C80 C81 C85 F8 -50.8(13) . . . . ? 
 C80 C81 C85 F9 74.8(10) . . . . ? 
 C80 C81 C85 F7A 154.5(13) . . . . ? 
 C80 C81 C85 F8A -89.0(12) . . . . ? 
 C80 C81 C85 F9A 19.6(14) . . . . ? 
 C81 C82 C83 C84 1.2(9) . . . . ? 
 C81 C82 C83 C86 179.8(6) . . . . ? 
 C82 C81 C85 F7 5.2(12) . . . . ? 
 C82 C81 C85 F8 128.8(12) . . . . ? 
 C82 C81 C85 F9 -105.6(9) . . . . ? 
 C82 C81 C85 F7A -25.9(16) . . . . ? 
 C82 C81 C85 F8A 90.6(12) . . . . ? 
 C82 C81 C85 F9A -160.8(11) . . . . ? 
 C82 C83 C84 C79 0.0(9) . . . . ? 
 C82 C83 C86 F10 -13.2(10) . . . . ? 
 C82 C83 C86 F11 -136.2(7) . . . . ? 
 C82 C83 C86 F12 104.2(7) . . . . ? 
 C84 C79 C80 C81 0.2(9) . . . . ? 
 C84 C83 C86 F10 165.5(7) . . . . ? 
 C84 C83 C86 F11 42.4(9) . . . . ? 
 C84 C83 C86 F12 -77.1(8) . . . . ? 
 C86 C83 C84 C79 -178.6(6) . . . . ? 
 C42 C38 C39 C40 -178.8(6) . . . . ? 
 C43 C40 C41 C36 178.8(6) . . . . ? 
 C85 C81 C82 C83 178.7(6) . . . . ? 
 C10 O2 C11 C12 97.1(7) . . . . ? 
 O1 C10 O2 C11 9.5(9) . . . . ? 
 C53 O14 C54 C55 83(3) . . . . ? 
 O13 C53 O14 C54 -2(4) . . . . ? 
 C53A O14A C54A C55A 177(3) . . . . ? 
 O13A C53A O14A C54A -8(4) . . . . ? 
 C16 C15 O4 C14 -155.3(7) . . . . ? 
 C16 O5 C17 C18 147.3(15) . . . . ? 
 O5 C17 C18 O6 69(2) . . . . ? 
 C17 C18 O6 C19 162.7(18) . . . . ? 
 C18 O6 C19 C20 -176.7(17) . . . . ? 
 O6 C19 C20 O7 -72(3) . . . . ? 
 C19 C20 O7 C21 172(2) . . . . ? 
 O7 C21 C22 O8 74(2) . . . . ? 
 C16A C15 O4 C14 161.2(8) . . . . ? 
 C16A O5A C17A C18A 60(2) . . . . ? 
 O5A C17A C18A O6A 69(2) . . . . ? 
 C17A C18A O6A C19A 164(2) . . . . ? 
 C18A O6A C19A C20A -176(2) . . . . ? 
 O6A C19A C20A O7A -89(4) . . . . ? 
 C19A C20A O7A C21 171(4) . . . . ? 
 O7A C21 C22 O8 72(3) . . . . ? 
 C62 O18 C61 C60 -172.6(14) . . . . ? 
 C62 C63 O19 C64 71.7(17) . . . . ? 
 C63 O19 C64 C65 173.0(12) . . . . ? 
 O19 C64 C65 O20 62(2) . . . . ? 
 C64 C65 O20 C66 -175.5(17) . . . . ? 
 C65 O20 C66 C67 173.9(15) . . . . ? 
 O20 C66 C67 O21 68(2) . . . . ? 
 C67 O21 C68 C69 -179.9(10) . . . . ? 
 C62A O18 C61 C60 -166(3) . . . . ? 
 C62A C63A O19A C64A -175(4) . . . . ? 
 C63A O19A C64A C65A -156(3) . . . . ? 
 O19A C64A C65A O20A -33(5) . . . . ? 
 C64A C65A O20A C66A -97(4) . . . . ? 
 C65A O20A C66A C67A -129(2) . . . . ? 
 O20A C66A C67A O21 -66(3) . . . . ? 
 C67A O21 C68 C69 -153.6(17) . . . . ? 
  
_shelx_res_file 
; 
TITL p563_a.res in P2(1) 
    p563.res 
    created by SHELXL-2019/3 at 08:31:22 on 05-Aug-2025 
CELL 1.54178 8.9863 20.4401 24.4363 90 92.491 90 
ZERR 4 0.0005 0.001 0.0011 0 0.003 0 
LATT -1 
SYMM -X,0.5+Y,-Z 
SFAC C H F N O S 
UNIT 172 212 24 4 48 4 
EQIV $1 +X,+Y,1+Z 
EQIV $2 1+X,+Y,+Z 
EQIV $3 -1+X,+Y,+Z 
SIMU 0.007 0.007 2 F1 > F3A 
DELU F1 > F3A 
SADI C42 F1 C42 F2 C42 F3 C42 F1A C42 F2A C42 F3A 
SIMU 0.02 0.02 2 F4 > F6A 
DELU F4 > F6A 
SADI C43 F4 C43 F5 C43 F6 C43 F4A C43 F5A C43 F6A 
SIMU 0.012 0.012 2 F7 > F9A 
DELU F7 > F9A 
SADI C85 F7 C85 F8 C85 F9 C85 F7A C85 F8A C85 F9A 
SIMU 0.02 0.02 2 C53 > C55A 
DELU C53 > C55A 
SIMU 0.02 0.02 2 C16 > O7A 
DELU C16 > O7A 
SIMU 0.02 0.02 2 C62 > C67A 
DELU C62 > C67A 
SADI N1 H1 N2 H2 
SADI 0.005 C17 C18 C17A C18A C19 C20 C19A C20A C15 C16 C15 C16A 
SADI 0.01 C19 O6 C19A O6A C18 O6 C18A O6A C17 O5 C17A O5A C21 O7 C21 O7A = 
 C16 O5 C16A O5A 
SADI C62 C63 C62A C63A C64 C65 C64A C65A C66 C67 C66A C67A 
SADI O21 C67 O21 C67A O18 C62 O18 C62A O19 C63 O19A C63A O19 C64 O19A C64A = 
 O20 C65 O20A C65A O20 C66 O20A C66A 
  
L.S. 10 
PLAN  10 
SIZE 0.051 0.06 0.1 
TEMP -173.15 
CONF 
HTAB C13 O13A 
HTAB C21 O11 
HTAB C21 F9_$1 
HTAB C68 O13_$3 
HTAB N1 O5 
HTAB N1 O5A 
HTAB N2 O20 
HTAB N2 O20A 
HTAB C78 O22 
HTAB C16 O11_$2 
HTAB C64 O24 
HTAB C66 O23_$3 
list 4 
BOND $H 
fmap 2 
acta 
OMIT 3 -3 1 
  
  
WGHT    0.109700    0.894900 
FVAR       0.28944   0.49255   0.76961   0.55775   0.52545   0.59277   0.63584 
C1    1   -0.008821    0.390076    0.713447    11.00000    0.06714    0.18065 = 
         0.06823   -0.02940   -0.00077   -0.02819 
AFIX 137 
H1A   2    0.002948    0.388395    0.673790    11.00000   -1.50000 
H1B   2   -0.088356    0.420944    0.721549    11.00000   -1.50000 
H1C   2   -0.034632    0.346471    0.726748    11.00000   -1.50000 
AFIX   0 
C2    1    0.130227    0.411502    0.740573    11.00000    0.05853    0.12013 = 
         0.04874   -0.01139    0.00420   -0.01388 
C3    1    0.248663    0.426705    0.760786    11.00000    0.05714    0.08251 = 
         0.03765   -0.00185   -0.00079   -0.01084 
C4    1    0.391527    0.441892    0.788094    11.00000    0.05209    0.06115 = 
         0.02967    0.00429   -0.00161   -0.00608 
C5    1    0.392666    0.486995    0.831202    11.00000    0.04758    0.06140 = 
         0.03285    0.00458   -0.00199   -0.00223 
AFIX  43 
H5    2    0.303157    0.509232    0.838935    11.00000   -1.20000 
AFIX   0 
C6    1    0.520462    0.500071    0.862834    11.00000    0.05545    0.04736 = 
         0.03303    0.00374   -0.00216   -0.00641 
C7    1    0.653010    0.467449    0.850802    11.00000    0.04693    0.05106 = 
         0.03208    0.00305   -0.00377   -0.00708 
C8    1    0.652775    0.424794    0.807232    11.00000    0.05352    0.05046 = 
         0.03426    0.00376    0.00009   -0.00452 
AFIX  43 
H8    2    0.742842    0.403505    0.798707    11.00000   -1.20000 
AFIX   0 
C9    1    0.523592    0.412009    0.775244    11.00000    0.05575    0.05054 = 
         0.03221    0.00300   -0.00071   -0.00825 
C13   1    0.908811    0.447033    0.872048    11.00000    0.05471    0.05566 = 
         0.04068   -0.00468    0.00092    0.00063 
AFIX  23 
H13A  2    0.936574    0.457019    0.834184    11.00000   -1.20000 
H13B  2    0.892197    0.399296    0.874890    11.00000   -1.20000 
AFIX   0 
C14   1    1.031436    0.467521    0.911723    11.00000    0.05450    0.06345 = 
         0.04825   -0.00126   -0.00011   -0.00411 
AFIX  23 
H14A  2    1.128619    0.454521    0.897519    11.00000   -1.20000 
H14B  2    1.030758    0.515726    0.915641    11.00000   -1.20000 
AFIX   0 
C15   1    1.142039    0.448213    0.998829    11.00000    0.04723    0.08179 = 
         0.05481   -0.00287   -0.01278   -0.00025 
PART 1 
AFIX  23 
H15A  2    1.135344    0.491465    1.016789    61.00000   -1.20000 
H15B  2    1.232877    0.447826    0.977315    61.00000   -1.20000 
AFIX  23 
PART 2 
H15C  2    1.179284    0.493242    0.993472   -61.00000   -1.20000 
H15D  2    1.221074    0.417680    0.988013   -61.00000   -1.20000 
AFIX   0 
PART 0 
C21   1    0.439525    0.432796    1.178813    11.00000    0.09802    0.07622 = 
         0.04276    0.00086    0.01537   -0.01940 
PART 2 
AFIX  23 
H21C  2    0.383923    0.411892    1.208228   -61.00000   -1.20000 
H21D  2    0.419732    0.407131    1.144917   -61.00000   -1.20000 
AFIX  23 
PART 1 
H21A  2    0.386901    0.410486    1.208291    61.00000   -1.20000 
H21B  2    0.427648    0.406530    1.144865    61.00000   -1.20000 
AFIX   0 
PART 0 
C22   1    0.380402    0.500003    1.169890    11.00000    0.08934    0.09056 = 
         0.05054   -0.00497    0.01483   -0.00844 
AFIX  23 
H22A  2    0.270168    0.498882    1.168621    11.00000   -1.20000 
H22B  2    0.414154    0.528390    1.200823    11.00000   -1.20000 
AFIX   0 
C23   1    0.366334    0.588468    1.109010    11.00000    0.07698    0.06501 = 
         0.04974   -0.01633    0.00202    0.01552 
AFIX  23 
H23A  2    0.379234    0.616780    1.141744    11.00000   -1.20000 
H23B  2    0.258232    0.583546    1.100425    11.00000   -1.20000 
AFIX   0 
C24   1    0.438016    0.619876    1.061886    11.00000    0.07568    0.05504 = 
         0.04570   -0.01379   -0.00303    0.01123 
AFIX  23 
H24A  2    0.399809    0.665032    1.057084    11.00000   -1.20000 
H24B  2    0.546986    0.622315    1.069490    11.00000   -1.20000 
AFIX   0 
C25   1    0.429774    0.621757    0.966039    11.00000    0.05956    0.04693 = 
         0.05464   -0.00108   -0.00212    0.00843 
AFIX  23 
H25A  2    0.533313    0.638399    0.966956    11.00000   -1.20000 
H25B  2    0.361364    0.659738    0.965534    11.00000   -1.20000 
AFIX   0 
C26   1    0.400782    0.581115    0.915727    11.00000    0.05768    0.04996 = 
         0.04491    0.00150   -0.00504    0.00451 
AFIX  23 
H26A  2    0.313621    0.552441    0.920708    11.00000   -1.20000 
H26B  2    0.378201    0.609928    0.883876    11.00000   -1.20000 
AFIX   0 
O3    5    0.775358    0.481479    0.884204    11.00000    0.05198    0.05693 = 
         0.04208   -0.00663   -0.00754   -0.00052 
O4    5    1.014074    0.438479    0.962971    11.00000    0.04740    0.10699 = 
         0.04056    0.00396   -0.00209   -0.00569 
O8    5    0.429870    0.526165    1.120461    11.00000    0.07054    0.06639 = 
         0.04055   -0.00799    0.00861    0.00552 
O9    5    0.407760    0.583363    1.012646    11.00000    0.06811    0.04667 = 
         0.04389   -0.00779    0.00164    0.00266 
O10   5    0.528465    0.542244    0.905871    11.00000    0.05440    0.05365 = 
         0.03956   -0.00235   -0.00236    0.00084 
  
O15   5    0.548702    0.461234    0.591509    11.00000    0.07776    0.05295 = 
         0.03931   -0.00484   -0.00420    0.00259 
O16   5    0.665372    0.425824    0.484049    11.00000    0.07755    0.04770 = 
         0.04114   -0.00336    0.00172   -0.00036 
O17   5    0.618981    0.488787    0.378387    11.00000    0.08448    0.05830 = 
         0.04242   -0.00289    0.00763    0.01488 
O18   5    0.450222    0.582556    0.309545    11.00000    0.09643    0.06624 = 
         0.05743    0.00883   -0.00131    0.01300 
O21   5    0.066091    0.567632    0.544677    11.00000    0.06494    0.10529 = 
         0.08409   -0.00897   -0.00574    0.00834 
O22   5    0.305663    0.517313    0.618515    11.00000    0.07238    0.09694 = 
         0.05517   -0.00637    0.00092    0.01711 
C44   1    0.551166    0.723067    0.849233    11.00000    0.10228    0.06753 = 
         0.06567   -0.00940    0.00792    0.00421 
AFIX 137 
H44A  2    0.588350    0.764658    0.835287    11.00000   -1.50000 
H44B  2    0.617192    0.707900    0.879597    11.00000   -1.50000 
H44C  2    0.450474    0.729297    0.862206    11.00000   -1.50000 
AFIX   0 
C45   1    0.547382    0.673966    0.805040    11.00000    0.10397    0.06012 = 
         0.04778    0.00366    0.01136   -0.00520 
C46   1    0.553902    0.634308    0.770576    11.00000    0.10217    0.05540 = 
         0.04185    0.00353    0.01484   -0.00369 
C47   1    0.557055    0.587502    0.725928    11.00000    0.09481    0.04779 = 
         0.03485    0.00869    0.00458   -0.00384 
C48   1    0.429120    0.574253    0.696000    11.00000    0.08900    0.05557 = 
         0.05017    0.00679    0.01312    0.01186 
AFIX  43 
H48   2    0.338353    0.593801    0.706039    11.00000   -1.20000 
AFIX   0 
C49   1    0.429212    0.531701    0.650043    11.00000    0.08436    0.06323 = 
         0.03667    0.00604   -0.00103    0.00383 
C50   1    0.559961    0.502238    0.635913    11.00000    0.07880    0.04796 = 
         0.03672    0.00155    0.00769    0.00232 
C51   1    0.687790    0.515261    0.666499    11.00000    0.08146    0.05462 = 
         0.04428   -0.00775    0.00228   -0.00080 
AFIX  43 
H51   2    0.777925    0.494719    0.657008    11.00000   -1.20000 
AFIX   0 
C52   1    0.689721    0.558205    0.711626    11.00000    0.08737    0.04769 = 
         0.04076    0.00062    0.00655   -0.00548 
C56   1    0.679005    0.423480    0.580892    11.00000    0.06225    0.05241 = 
         0.04745   -0.00300   -0.00193    0.00310 
AFIX  23 
H56A  2    0.702641    0.393610    0.611956    11.00000   -1.20000 
H56B  2    0.765242    0.452850    0.576437    11.00000   -1.20000 
AFIX   0 
C57   1    0.648515    0.384660    0.529289    11.00000    0.06782    0.04597 = 
         0.05124   -0.00611   -0.00499    0.00603 
AFIX  23 
H57A  2    0.718934    0.347514    0.527845    11.00000   -1.20000 
H57B  2    0.545960    0.366904    0.528704    11.00000   -1.20000 
AFIX   0 
C58   1    0.631384    0.392031    0.433862    11.00000    0.09061    0.05438 = 
         0.04907   -0.01118   -0.00630    0.01660 
AFIX  23 
H58A  2    0.522031    0.387954    0.428165    11.00000   -1.20000 
H58B  2    0.674246    0.347432    0.435831    11.00000   -1.20000 
AFIX   0 
C59   1    0.693014    0.427902    0.387222    11.00000    0.09066    0.07608 = 
         0.04730   -0.00815    0.01173    0.02100 
AFIX  23 
H59A  2    0.800649    0.435801    0.394765    11.00000   -1.20000 
H59B  2    0.681733    0.400868    0.353683    11.00000   -1.20000 
AFIX   0 
C60   1    0.669790    0.521318    0.331935    11.00000    0.09941    0.08297 = 
         0.03973   -0.00134    0.01352    0.01989 
AFIX  23 
H60A  2    0.644729    0.495095    0.298740    11.00000   -1.20000 
H60B  2    0.779461    0.525978    0.335315    11.00000   -1.20000 
AFIX   0 
C61   1    0.600351    0.586835    0.326384    11.00000    0.09873    0.07148 = 
         0.04840   -0.00052    0.01580    0.00780 
AFIX  23 
H61A  2    0.609408    0.609832    0.362029    11.00000   -1.20000 
H61B  2    0.654133    0.612836    0.299353    11.00000   -1.20000 
AFIX   0 
C68   1    0.051763    0.534732    0.592334    11.00000    0.07619    0.09739 = 
         0.10091    0.00206    0.00513   -0.00979 
AFIX  23 
H68A  2    0.051115    0.487153    0.584744    11.00000   -1.20000 
H68B  2   -0.044949    0.546212    0.607719    11.00000   -1.20000 
AFIX   0 
C69   1    0.171719    0.549403    0.632977    11.00000    0.08433    0.09095 = 
         0.07590    0.00119    0.00682   -0.00290 
AFIX  23 
H69A  2    0.188380    0.597250    0.634701    11.00000   -1.20000 
H69B  2    0.143056    0.534425    0.669580    11.00000   -1.20000 
AFIX   0 
  
S1    6    0.628027    0.327543    1.040220    11.00000    0.06754    0.04377 = 
         0.03961    0.00062    0.00201   -0.00988 
N1    4    0.719916    0.394897    1.044790    11.00000    0.05092    0.04235 = 
         0.04455   -0.00023   -0.00307   -0.00454 
H1    2    0.810353    0.391307    1.042536    11.00000   -1.20000 
O11   5    0.484508    0.337656    1.061948    11.00000    0.06995    0.06703 = 
         0.05290   -0.01052    0.01704   -0.02146 
O12   5    0.723697    0.277621    1.063204    11.00000    0.09675    0.04208 = 
         0.05239    0.00178   -0.01499   -0.00387 
C27   1    0.597031    0.309525    0.969440    11.00000    0.05836    0.03619 = 
         0.04495    0.00197   -0.00086   -0.00398 
C28   1    0.454320    0.307528    0.947357    11.00000    0.05696    0.04740 = 
         0.04770    0.00234   -0.00082   -0.00317 
AFIX  43 
H28   2    0.373063    0.317744    0.969449    11.00000   -1.20000 
AFIX   0 
C29   1    0.427895    0.290383    0.892045    11.00000    0.06007    0.05082 = 
         0.05561    0.00736   -0.00727   -0.00961 
C30   1    0.549792    0.276073    0.861682    11.00000    0.07483    0.04351 = 
         0.03922    0.00351   -0.00739   -0.00593 
AFIX  43 
H30   2    0.533821    0.263982    0.824350    11.00000   -1.20000 
AFIX   0 
C31   1    0.695319    0.278688    0.883696    11.00000    0.06122    0.03519 = 
         0.04651    0.00673    0.00052    0.00246 
C32   1    0.717819    0.296240    0.938308    11.00000    0.05611    0.04491 = 
         0.04430    0.00480   -0.00387   -0.00146 
AFIX  43 
H32   2    0.816007    0.299089    0.954174    11.00000   -1.20000 
AFIX   0 
C33   1    0.272603    0.289658    0.867867    11.00000    0.06349    0.08539 = 
         0.07053    0.01460   -0.01681   -0.01702 
AFIX 137 
H33A  2    0.202281    0.296242    0.896918    11.00000   -1.50000 
H33B  2    0.252844    0.247420    0.850018    11.00000   -1.50000 
H33C  2    0.260659    0.324834    0.840781    11.00000   -1.50000 
AFIX   0 
C34   1    0.823469    0.261476    0.849085    11.00000    0.06669    0.06361 = 
         0.05457    0.00066    0.00674    0.01345 
AFIX 137 
H34A  2    0.829568    0.213828    0.845329    11.00000   -1.50000 
H34B  2    0.916260    0.278003    0.866538    11.00000   -1.50000 
H34C  2    0.808303    0.281351    0.812774    11.00000   -1.50000 
AFIX   0 
C35   1    0.657633    0.455231    1.021588    11.00000    0.05515    0.04368 = 
         0.04695    0.00069   -0.00617   -0.00431 
AFIX  23 
H35A  2    0.552221    0.459505    1.031249    11.00000   -1.20000 
H35B  2    0.661074    0.453922    0.981164    11.00000   -1.20000 
AFIX   0 
C36   1    0.745658    0.513378    1.043569    11.00000    0.04310    0.04149 = 
         0.04370   -0.00042   -0.00180    0.00095 
C37   1    0.772659    0.521794    1.099047    11.00000    0.05615    0.04232 = 
         0.04187    0.00169    0.00107   -0.00173 
AFIX  43 
H37   2    0.738685    0.489940    1.123914    11.00000   -1.20000 
AFIX   0 
C38   1    0.848863    0.576269    1.118826    11.00000    0.05743    0.05303 = 
         0.03727   -0.00183    0.00461   -0.00227 
C39   1    0.901879    0.622800    1.083000    11.00000    0.05248    0.04455 = 
         0.04912   -0.00275   -0.00447   -0.00630 
AFIX  43 
H39   2    0.955181    0.659982    1.096526    11.00000   -1.20000 
AFIX   0 
C40   1    0.875484    0.613904    1.027186    11.00000    0.05541    0.04401 = 
         0.04286   -0.00133    0.00358   -0.00357 
C41   1    0.797622    0.559363    1.007272    11.00000    0.04949    0.04589 = 
         0.03943   -0.00295   -0.00200   -0.00190 
AFIX  43 
H41   2    0.780151    0.553669    0.968947    11.00000   -1.20000 
AFIX   0 
  
S2    6    0.457128    0.677289    0.471989    11.00000    0.08630    0.04780 = 
         0.04230   -0.00307    0.00995   -0.00912 
N2    4    0.360001    0.612656    0.458579    11.00000    0.06773    0.04235 = 
         0.04509   -0.00386   -0.00617    0.00103 
H2    2    0.271635    0.618662    0.449608    11.00000   -1.20000 
F10   3    0.022086    0.303461    0.488003    11.00000    0.15083    0.11196 = 
         0.08995    0.02708   -0.03693   -0.07489 
F11   3    0.076777    0.363826    0.555757    11.00000    0.15853    0.06588 = 
         0.09071    0.00677    0.05266   -0.01072 
F12   3    0.236768    0.300254    0.524945    11.00000    0.10809    0.07127 = 
         0.09744    0.02924    0.00485    0.01482 
O23   5    0.610523    0.662607    0.463780    11.00000    0.08767    0.08164 = 
         0.07427   -0.02072    0.03260   -0.02394 
O24   5    0.387563    0.728894    0.441545    11.00000    0.15263    0.04948 = 
         0.04642    0.00437   -0.00322   -0.00955 
C70   1    0.443568    0.697484    0.542263    11.00000    0.07362    0.04579 = 
         0.03932   -0.00152    0.00543   -0.00604 
C71   1    0.570583    0.705479    0.574527    11.00000    0.07649    0.05302 = 
         0.05286    0.00505   -0.00026   -0.01709 
AFIX  43 
H71   2    0.665082    0.697996    0.559702    11.00000   -1.20000 
AFIX   0 
C72   1    0.561789    0.724655    0.629334    11.00000    0.09583    0.06375 = 
         0.04602    0.01030   -0.00410   -0.02799 
C73   1    0.421393    0.734412    0.648972    11.00000    0.11549    0.04555 = 
         0.04001    0.00231    0.01214   -0.00789 
AFIX  43 
H73   2    0.413359    0.747344    0.686068    11.00000   -1.20000 
AFIX   0 
C74   1    0.292311    0.726121    0.616842    11.00000    0.09531    0.04289 = 
         0.05510    0.00473    0.02032    0.00792 
C75   1    0.303193    0.707258    0.562802    11.00000    0.07571    0.04456 = 
         0.05264    0.00835    0.00720    0.00232 
AFIX  43 
H75   2    0.216007    0.701053    0.539998    11.00000   -1.20000 
AFIX   0 
C76   1    0.700556    0.734449    0.664760    11.00000    0.12627    0.12345 = 
         0.06943    0.03228   -0.02995   -0.05988 
AFIX 137 
H76A  2    0.772804    0.700141    0.656958    11.00000   -1.50000 
H76B  2    0.675983    0.732236    0.703399    11.00000   -1.50000 
H76C  2    0.743530    0.777368    0.657066    11.00000   -1.50000 
AFIX   0 
C77   1    0.141765    0.737874    0.639933    11.00000    0.11380    0.07111 = 
         0.07878    0.01504    0.04862    0.02906 
AFIX 137 
H77A  2    0.137689    0.716668    0.675805    11.00000   -1.50000 
H77B  2    0.064090    0.719581    0.615031    11.00000   -1.50000 
H77C  2    0.125650    0.785015    0.643974    11.00000   -1.50000 
AFIX   0 
C78   1    0.406935    0.550493    0.484158    11.00000    0.05749    0.04901 = 
         0.05095   -0.00065   -0.00533   -0.00244 
AFIX  23 
H78A  2    0.395307    0.552872    0.524210    11.00000   -1.20000 
H78B  2    0.513301    0.542377    0.477604    11.00000   -1.20000 
AFIX   0 
C79   1    0.312486    0.494669    0.460081    11.00000    0.05918    0.04370 = 
         0.04301   -0.00383   -0.00652    0.00588 
C80   1    0.277585    0.491960    0.404128    11.00000    0.05210    0.05136 = 
         0.04783   -0.00273    0.00233    0.00322 
AFIX  43 
H80   2    0.310003    0.525416    0.380431    11.00000   -1.20000 
AFIX   0 
C81   1    0.194375    0.439409    0.383451    11.00000    0.05440    0.05906 = 
         0.04819   -0.00744   -0.00454    0.00895 
C82   1    0.143804    0.390575    0.417260    11.00000    0.05071    0.05603 = 
         0.05339   -0.01263   -0.00609    0.00162 
AFIX  43 
H82   2    0.084787    0.355695    0.402532    11.00000   -1.20000 
AFIX   0 
C83   1    0.180362    0.393307    0.472640    11.00000    0.05303    0.04631 = 
         0.05463   -0.00151   -0.00342    0.00152 
C84   1    0.264515    0.445079    0.494287    11.00000    0.05918    0.04913 = 
         0.04727   -0.00096   -0.00798    0.00442 
AFIX  43 
H84   2    0.289322    0.446628    0.532454    11.00000   -1.20000 
AFIX   0 
C86   1    0.127179    0.341475    0.510248    11.00000    0.07528    0.05682 = 
         0.06095    0.00016   -0.01881   -0.00523 
  
C42   1    0.873354    0.585602    1.178708    11.00000    0.09517    0.05446 = 
         0.04212   -0.00881    0.00573   -0.01776 
SAME 0.02 0.04 F1A F2A F3A 
PART 1 
F1    3    0.958667    0.634813    1.191968    21.00000    0.13017    0.08162 = 
         0.04351   -0.00599   -0.01547   -0.04852 
F2    3    0.739739    0.613447    1.196996    21.00000    0.15910    0.10115 = 
         0.05374   -0.00639    0.00934   -0.01092 
F3    3    0.871097    0.536470    1.210979    21.00000    0.16142    0.08219 = 
         0.04821    0.00671   -0.01230   -0.01906 
PART 2 
F1A   3    0.914505    0.645149    1.193692   -21.00000    0.14421    0.07458 = 
         0.04738   -0.00871   -0.01233   -0.00854 
F2A   3    0.754219    0.575825    1.206069   -21.00000    0.14434    0.10569 = 
         0.04580   -0.01556    0.02255   -0.05277 
F3A   3    0.968485    0.540501    1.199400   -21.00000    0.15632    0.08035 = 
         0.03595    0.00228   -0.02899    0.00906 
PART 0 
C43   1    0.933615    0.662541    0.987869    11.00000    0.07512    0.04876 = 
         0.05278   -0.00126   -0.00222   -0.01369 
SAME 0.02 0.04 F4A F5A F6A 
PART 1 
F4    3    0.956220    0.721517    1.009333    31.00000    0.16093    0.05339 = 
         0.06499    0.00087    0.00881   -0.03570 
F5    3    0.840146    0.673692    0.945249    31.00000    0.10328    0.10208 = 
         0.06195    0.03918   -0.02291   -0.03809 
F6    3    1.053594    0.641550    0.964354    31.00000    0.07797    0.09883 = 
         0.13111    0.05191    0.05008    0.01053 
PART 2 
F4A   3    1.056285    0.693338    1.008393   -31.00000    0.09932    0.09986 = 
         0.07351    0.01543    0.00626   -0.05966 
F5A   3    0.832302    0.707719    0.975100   -31.00000    0.13968    0.06869 = 
         0.08924    0.02920    0.00736   -0.00732 
F6A   3    0.971835    0.640401    0.941617   -31.00000    0.10741    0.09804 = 
         0.06894    0.00819    0.03038   -0.00740 
  
PART 0 
C85   1    0.157665    0.435684    0.323352    11.00000    0.08872    0.08189 = 
         0.05754   -0.02409   -0.00407   -0.01461 
SAME 0.02 0.04 F7A F8A F9A 
PART 1 
F7    3    0.065536    0.384588    0.313059    41.00000    0.11363    0.09817 = 
         0.03828   -0.00803   -0.01351   -0.02544 
F8    3    0.101920    0.486243    0.302992    41.00000    0.16417    0.08048 = 
         0.04775    0.01416   -0.02502   -0.01969 
F9    3    0.285783    0.417399    0.300055    41.00000    0.13678    0.14903 = 
         0.04782   -0.02064    0.02451   -0.00758 
PART 2 
F7A   3    0.131018    0.379882    0.299314   -41.00000    0.14973    0.06797 = 
         0.04942   -0.01486   -0.02155    0.01482 
F8A   3    0.021804    0.469115    0.311288   -41.00000    0.10225    0.11928 = 
         0.04829    0.00691   -0.01233    0.01655 
F9A   3    0.240655    0.471067    0.288941   -41.00000    0.13362    0.12575 = 
         0.02952   -0.01155    0.00847   -0.04615 
  
SAME 0.015 0.03 C53 > C54 C55 
SAME 0.015 0.03 C53A > C54A C55A 
PART 0 
C10   1    0.540385    0.363730    0.729774    11.00000    0.06140    0.05356 = 
         0.03245    0.00138   -0.00057   -0.00995 
O1    5    0.640235    0.325258    0.728272    11.00000    0.06950    0.09607 = 
         0.05205   -0.02432   -0.00810    0.00599 
O2    5    0.435768    0.369830    0.690417    11.00000    0.07784    0.07144 = 
         0.04561   -0.00881   -0.01170   -0.01056 
C11   1    0.429418    0.320867    0.647273    11.00000    0.07690    0.07433 = 
         0.04333   -0.01773   -0.00472   -0.01249 
AFIX  23 
H11A  2    0.527988    0.299749    0.644626    11.00000   -1.20000 
H11B  2    0.402716    0.341796    0.611652    11.00000   -1.20000 
AFIX   0 
C12   1    0.314842    0.270690    0.660333    11.00000    0.09108    0.06943 = 
         0.06873   -0.01458    0.00332   -0.01571 
AFIX 137 
H12A  2    0.304684    0.239125    0.630216    11.00000   -1.50000 
H12B  2    0.218945    0.292296    0.665157    11.00000   -1.50000 
H12C  2    0.345914    0.247811    0.694173    11.00000   -1.50000 
AFIX   0 
  
PART 1 
C53   1    0.834503    0.573730    0.737459    51.00000    0.09430    0.05792 = 
         0.04813   -0.01628    0.00144   -0.01300 
O13   5    0.945516    0.576278    0.710411    51.00000    0.09497    0.12109 = 
         0.07944   -0.03893   -0.00301    0.00183 
O14   5    0.828164    0.590078    0.788977    51.00000    0.10970    0.06951 = 
         0.04427    0.00353   -0.00471   -0.02515 
C54   1    0.966065    0.611463    0.817249    51.00000    0.11107    0.08704 = 
         0.04832   -0.00473   -0.01726   -0.01196 
AFIX  23 
H54A  2    1.050977    0.585508    0.804579    51.00000   -1.20000 
H54B  2    0.959624    0.604904    0.857217    51.00000   -1.20000 
AFIX   0 
C55   1    0.988873    0.681425    0.805263    51.00000    0.13691    0.07801 = 
         0.07816   -0.02019   -0.02613   -0.02490 
AFIX 137 
H55A  2    1.031329    0.685975    0.769192    51.00000   -1.50000 
H55B  2    1.057324    0.700402    0.833263    51.00000   -1.50000 
H55C  2    0.893113    0.704355    0.805375    51.00000   -1.50000 
AFIX   0 
PART 2 
C53A  1    0.838880    0.565055    0.742474   -51.00000    0.09452    0.07234 = 
         0.03941   -0.01019    0.00841   -0.00926 
O13A  5    0.936438    0.523681    0.743752   -51.00000    0.08374    0.09075 = 
         0.07048   -0.02768    0.00069   -0.00391 
O14A  5    0.868637    0.621685    0.765583   -51.00000    0.10773    0.07873 = 
         0.07838   -0.01832   -0.02348   -0.01130 
C54A  1    1.009375    0.627131    0.797714   -51.00000    0.11615    0.08308 = 
         0.08166   -0.01372   -0.03359   -0.01519 
AFIX  23 
H54C  2    1.094344    0.616112    0.774950   -51.00000   -1.20000 
H54D  2    1.010194    0.597119    0.829524   -51.00000   -1.20000 
AFIX   0 
C55A  1    1.019227    0.695949    0.816227   -51.00000    0.12384    0.09271 = 
         0.07613   -0.01945   -0.02078   -0.02382 
AFIX 137 
H55D  2    1.013484    0.725038    0.784326   -51.00000   -1.50000 
H55E  2    1.114064    0.702896    0.836731   -51.00000   -1.50000 
H55F  2    0.936658    0.705510    0.839891   -51.00000   -1.50000 
AFIX   0 
  
SAME 0.02 0.04 C16A O5A C17A C18A O6A C19A C20A O7A 
PART 1 
C16   1    1.153084    0.396111    1.041320    61.00000    0.04869    0.11081 = 
         0.06147    0.00407    0.00528    0.00349 
AFIX  23 
H16A  2    1.149306    0.353160    1.022587    61.00000   -1.20000 
H16B  2    1.251833    0.399669    1.060681    61.00000   -1.20000 
AFIX   0 
O5    5    1.041889    0.396647    1.081275    61.00000    0.06219    0.08100 = 
         0.05601    0.01372    0.00235    0.00975 
C17   1    1.064420    0.347128    1.121809    61.00000    0.08640    0.08226 = 
         0.04377    0.00475   -0.01487    0.00858 
AFIX  23 
H17A  2    1.171607    0.335976    1.125406    61.00000   -1.20000 
H17B  2    1.009090    0.307204    1.110298    61.00000   -1.20000 
AFIX   0 
C18   1    1.013018    0.369464    1.175176    61.00000    0.09362    0.09548 = 
         0.05070   -0.00262   -0.01944    0.00861 
AFIX  23 
H18A  2    1.044847    0.337959    1.204147    61.00000   -1.20000 
H18B  2    1.057594    0.412561    1.184467    61.00000   -1.20000 
AFIX   0 
O6    5    0.855299    0.374548    1.172354    61.00000    0.10358    0.08687 = 
         0.05800   -0.00114   -0.00231    0.01908 
C19   1    0.793581    0.376853    1.224679    61.00000    0.10488    0.06402 = 
         0.04664    0.00192   -0.00726    0.00122 
AFIX  23 
H19A  2    0.827682    0.416555    1.244757    61.00000   -1.20000 
H19B  2    0.823996    0.337908    1.246502    61.00000   -1.20000 
AFIX   0 
C20   1    0.630232    0.378097    1.214950    61.00000    0.10553    0.06864 = 
         0.04812   -0.00298    0.00054   -0.00331 
AFIX  23 
H20A  2    0.598751    0.343896    1.188195    61.00000   -1.20000 
H20B  2    0.579877    0.370045    1.249553    61.00000   -1.20000 
AFIX   0 
O7    5    0.592845    0.441294    1.194056    61.00000    0.09978    0.06391 = 
         0.04597    0.00025   -0.01038   -0.00901 
PART 2 
C16A  1    1.117765    0.438799    1.057318   -61.00000    0.04258    0.04998 = 
         0.05109   -0.01517   -0.01468    0.00394 
AFIX  23 
H16C  2    1.212771    0.438982    1.079402   -61.00000   -1.20000 
H16D  2    1.050336    0.472493    1.071515   -61.00000   -1.20000 
AFIX   0 
O5A   5    1.050582    0.375989    1.056313   -61.00000    0.06816    0.05636 = 
         0.03180    0.00410   -0.01171   -0.00940 
C17A  1    1.090944    0.336331    1.102515   -61.00000    0.06157    0.06965 = 
         0.03915    0.00220   -0.00590    0.00211 
AFIX  23 
H17C  2    1.200003    0.329194    1.103732   -61.00000   -1.20000 
H17D  2    1.042108    0.293121    1.098120   -61.00000   -1.20000 
AFIX   0 
C18A  1    1.048615    0.365583    1.154900   -61.00000    0.07387    0.06919 = 
         0.03583   -0.00044   -0.00981   -0.00533 
AFIX  23 
H18C  2    1.095005    0.340410    1.185766   -61.00000   -1.20000 
H18D  2    1.086085    0.411079    1.157404   -61.00000   -1.20000 
AFIX   0 
O6A   5    0.891093    0.365466    1.158898   -61.00000    0.07649    0.05987 = 
         0.02810   -0.01448   -0.01091    0.00253 
C19A  1    0.832954    0.375461    1.211375   -61.00000    0.09342    0.06794 = 
         0.02861   -0.00558   -0.00515    0.00426 
AFIX  23 
H19C  2    0.860819    0.419505    1.225209   -61.00000   -1.20000 
H19D  2    0.874560    0.342542    1.237525   -61.00000   -1.20000 
AFIX   0 
C20A  1    0.669274    0.369310    1.206473   -61.00000    0.09847    0.05677 = 
         0.03077    0.00346    0.00347    0.00918 
AFIX  23 
H20C  2    0.642818    0.336630    1.177772   -61.00000   -1.20000 
H20D  2    0.633076    0.352684    1.241547   -61.00000   -1.20000 
AFIX   0 
O7A   5    0.594949    0.429119    1.193248   -61.00000    0.08911    0.03452 = 
         0.03769    0.00050   -0.00050   -0.01240 
  
SAME 0.02 0.05 C62A C63A O19A C64A C65A O20A C66A C67A 
PART 1 
C62   1    0.392878    0.646946    0.297962    71.00000    0.10696    0.07360 = 
         0.06963    0.02184   -0.00972   -0.00277 
AFIX  23 
H62A  2    0.451052    0.668663    0.269659    71.00000   -1.20000 
H62B  2    0.397228    0.674251    0.331456    71.00000   -1.20000 
AFIX   0 
C63   1    0.238778    0.637215    0.278238    71.00000    0.10993    0.07480 = 
         0.05906    0.00482   -0.02803    0.00010 
AFIX  23 
H63A  2    0.205714    0.675818    0.256470    71.00000   -1.20000 
H63B  2    0.233587    0.598585    0.253791    71.00000   -1.20000 
AFIX   0 
O19   5    0.141075    0.627829    0.321352    71.00000    0.09838    0.07349 = 
         0.05762    0.00362   -0.02864    0.00815 
C64   1    0.113067    0.684428    0.352528    71.00000    0.10421    0.06766 = 
         0.07300    0.01444   -0.02242    0.01701 
AFIX  23 
H64A  2    0.081388    0.720464    0.327583    71.00000   -1.20000 
H64B  2    0.206115    0.698082    0.372515    71.00000   -1.20000 
AFIX   0 
C65   1   -0.000582    0.673096    0.391139    71.00000    0.09560    0.09082 = 
         0.09198    0.01278   -0.01598    0.03331 
AFIX  23 
H65A  2   -0.021351    0.714497    0.410400    71.00000   -1.20000 
H65B  2   -0.093404    0.659291    0.371080    71.00000   -1.20000 
AFIX   0 
O20   5    0.041605    0.624274    0.430471    71.00000    0.06866    0.10892 = 
         0.07657    0.01576   -0.00017    0.02515 
C66   1   -0.077843    0.611493    0.464616    71.00000    0.06760    0.11080 = 
         0.09017    0.00440   -0.00638    0.01572 
AFIX  23 
H66A  2   -0.168182    0.601487    0.441500    71.00000   -1.20000 
H66B  2   -0.098371    0.651241    0.486175    71.00000   -1.20000 
AFIX   0 
C67   1   -0.046990    0.556176    0.502643    71.00000    0.05858    0.08011 = 
         0.08018   -0.01479   -0.00854   -0.00258 
AFIX  23 
H67A  2   -0.140543    0.544696    0.520324    71.00000   -1.20000 
H67B  2   -0.017356    0.517816    0.480907    71.00000   -1.20000 
AFIX   0 
PART 2 
C62A  1    0.389825    0.643276    0.291048   -71.00000    0.10629    0.07934 = 
         0.08230    0.02160    0.01010    0.01981 
AFIX  23 
H62C  2    0.402372    0.645981    0.251062   -71.00000   -1.20000 
H62D  2    0.450957    0.678595    0.308278   -71.00000   -1.20000 
AFIX   0 
C63A  1    0.236384    0.657089    0.300841   -71.00000    0.10383    0.09406 = 
         0.08250    0.02132    0.00541    0.02098 
AFIX  23 
H63C  2    0.223131    0.704718    0.295114   -71.00000   -1.20000 
H63D  2    0.176935    0.635227    0.271082   -71.00000   -1.20000 
AFIX   0 
O19A  5    0.168339    0.642368    0.348695   -71.00000    0.08278    0.08853 = 
         0.05649    0.01976   -0.01176    0.01099 
C64A  1    0.016498    0.653069    0.353669   -71.00000    0.08516    0.10968 = 
         0.08613    0.01688   -0.00900    0.01504 
AFIX  23 
H64C  2   -0.037046    0.615418    0.336611   -71.00000   -1.20000 
H64D  2   -0.010984    0.692167    0.331553   -71.00000   -1.20000 
AFIX   0 
C65A  1   -0.040455    0.662395    0.407639   -71.00000    0.07446    0.12340 = 
         0.09117    0.02977   -0.00060    0.02029 
AFIX  23 
H65C  2   -0.036322    0.709785    0.415933   -71.00000   -1.20000 
H65D  2   -0.146854    0.649672    0.405830   -71.00000   -1.20000 
AFIX   0 
O20A  5    0.028568    0.629385    0.451762   -71.00000    0.08053    0.09775 = 
         0.08198    0.02036   -0.00263    0.00794 
C66A  1   -0.054300    0.570319    0.461566   -71.00000    0.07057    0.07521 = 
         0.06835   -0.01105   -0.01531    0.01932 
AFIX  23 
H66C  2    0.003843    0.530949    0.452470   -71.00000   -1.20000 
H66D  2   -0.150023    0.569878    0.439926   -71.00000   -1.20000 
AFIX   0 
C67A  1   -0.078890    0.573741    0.521058   -71.00000    0.06220    0.11090 = 
         0.08359    0.01432    0.01048    0.01960 
AFIX  23 
H67C  2   -0.124298    0.616015    0.530948   -71.00000   -1.20000 
H67D  2   -0.143671    0.537595    0.532700   -71.00000   -1.20000 
AFIX   0 
HKLF 4 
  
  
  
  
REM  p563_a.res in P2(1) 
REM wR2 = 0.1790, GooF = S = 1.020, Restrained GooF = 1.041 for all data 
REM R1 = 0.0609 for 12509 Fo > 4sig(Fo) and 0.0788 for all 15860 data 
REM 1426 parameters refined using 1023 restraints 
  
END 
  
WGHT      0.1100      0.9496 
  
REM Highest difference peak  0.725,  deepest hole -0.203,  1-sigma level  0.056 
Q1    1   1.0454  0.5829  1.1912  11.00000  0.05    0.72 
Q2    1   0.4068  0.3370  0.7168  11.00000  0.05    0.39 
Q3    1   0.1254  0.5018  0.6325  11.00000  0.05    0.38 
Q4    1   0.0048  0.4243  0.3142  11.00000  0.05    0.34 
Q5    1   0.1839  0.7903  0.3517  11.00000  0.05    0.32 
Q6    1   0.2630  0.4796  0.6170  11.00000  0.05    0.32 
Q7    1   0.6805  0.3613  0.7124  11.00000  0.05    0.31 
Q8    1   0.1997  0.3327  0.5536  11.00000  0.05    0.31 
Q9    1  -0.0100  0.3450  0.5193  11.00000  0.05    0.29 
Q10   1   0.7232  0.6307  0.7815  11.00000  0.05    0.27 
; 
_shelx_res_checksum                55524 
_shelx_hkl_file 
; 
   1   0   0 1184.28  160.28 
  -1   0   0 1229.58  160.28 
  -2   0   0 1473.85  199.48 
   2   0   0 1589.94  199.38 
   2   0   0 1401.16  199.38 
   2   0   0 1465.65  199.38 
   2   0   0 1575.34  199.38 
   3   0   0  441.26   60.99 
   3   0   0  464.75   61.19 
   3   0   0  462.95   61.29 
   3   0   0  483.25   60.99 
  -3   0   0  444.46   61.29 
   3   0   0  492.85   61.19 
   3   0   0  419.76   61.29 
   4   0   0  209.28   28.40 
   4   0   0  202.18   28.50 
   4   0   0  183.68   28.60 
   4   0   0  239.28   28.90 
  -4   0   0  216.28   28.80 
   5   0   0   63.69   11.70 
   5   0   0   85.49   11.60 
   5   0   0   84.19   11.80 
   5   0   0   84.39   11.40 
   6   0   0   32.60    6.30 
   6   0   0   35.50    6.30 
  -6   0   0   29.80    6.70 
  -6   0   0   56.59    7.00 
  -6   0   0   29.40    7.50 
  -6   0   0   19.20    9.10 
  -7   0   0   93.99   11.20 
  -7   0   0   88.79   11.80 
  -7   0   0   68.69   12.00 
  -7   0   0   46.50   13.30 
  -7   0   0   98.69   11.60 
  -7   0   0   73.79   12.70 
  -7   0   0   61.99   12.30 
   7   0   0   70.39   11.60 
  -7   0   0   65.59   11.10 
  -7   0   0   57.89   12.00 
  -7   0   0   84.29   11.20 
  -8   0   0    4.30    7.70 
  -8   0   0    6.00    4.90 
  -8   0   0   21.60    4.30 
   8   0   0   -5.40    5.10 
  -8   0   0   -0.50    5.10 
   8   0   0    2.40    3.80 
  -8   0   0    7.30    5.90 
  -9   0   0    6.30    7.50 
  -9   0   0    0.30    4.50 
  -9   0   0   -0.10    4.60 
  -9   0   0    0.60    4.20 
   9   0   0  -10.90    4.80 
  -9   0   0    0.00    3.10 
  -9   0   0    2.20    3.00 
  -9   0   0    2.50    2.30 
 -10   0   0   15.40    3.30 
 -10   0   0   14.70    4.60 
 -10   0   0    7.40    3.60 
 -10   0   0    6.30    3.00 
 -10   0   0    7.80    6.20 
 -10   0   0    5.50    3.90 
   0  -1   0   -1.10    0.80 
   0  -1   0   -1.60    0.80 
   0  -1   0   -2.70    0.70 
   0   1   0   -1.90    0.70 
   1  -1   0  187.18   23.20 
   1  -1   0  157.48   23.20 
   1  -1   0  175.78   23.20 
   1  -1   0  178.28   23.20 
  -1  -1   0  181.88   23.30 
  -1  -1   0  171.68   23.30 
  -1  -1   0  163.18   23.30 
   1   1   0  165.18   24.60 
   1   1   0  203.38   24.50 
   1   1   0  184.28   24.60 
   1   1   0  178.88   24.50 
  -1   1   0  182.58   24.50 
   1   1   0  184.58   24.50 
   2  -1   0 3291.37  391.76 
   2  -1   0 2759.52  391.86 
  -2  -1   0 2800.32  391.96 
   2   1   0 3226.68  407.16 
   2   1   0 3128.59  407.16 
  -2   1   0 2844.22  407.26 
  -3  -1   0  225.28   29.90 
   3  -1   0  232.98   29.90 
   3  -1   0  200.28   29.70 
   3  -1   0  236.88   29.80 
   3  -1   0  203.38   29.80 
   3   1   0  195.68   26.60 
   3   1   0  208.18   27.10 
  -3   1   0  205.48   27.00 
   3   1   0  190.68   27.00 
   3   1   0  188.08   26.70 
   4  -1   0   58.39    9.50 
   4  -1   0   78.89    9.70 
   4  -1   0   52.29    9.20 
   4  -1   0   45.60    9.30 
   4  -1   0   62.59    9.10 
   4  -1   0   75.69    9.90 
   4   1   0   53.19    8.80 
   4   1   0   49.00    8.50 
   4   1   0   51.49    8.40 
  -4   1   0   73.79    9.20 
   5  -1   0  217.98   28.10 
   5  -1   0  196.48   28.10 
   5   1   0  233.28   30.20 
   5   1   0  188.38   29.90 
   5   1   0  224.38   29.80 
  -5   1   0  235.18   30.00 
   5   1   0  214.68   29.80 
   6  -1   0    9.00    3.50 
  -6  -1   0   14.70    4.50 
   6  -1   0    5.60    3.50 
   6  -1   0   12.70    3.40 
  -6  -1   0    3.10    2.90 
  -6  -1   0   10.20    4.90 
  -6  -1   0    6.00    2.50 
   6  -1   0   14.20    4.50 
  -6  -1   0    9.60    7.00 
  -6  -1   0    8.10    3.30 
  -6   1   0    0.10    2.40 
   6   1   0    9.60    3.80 
  -6   1   0    2.40    2.70 
   6   1   0    6.30    3.90 
   6   1   0    7.40    4.00 
   6   1   0    6.70    4.40 
  -6   1   0    1.80    3.80 
  -6   1   0   -1.60    2.00 
  -6   1   0   20.10    9.10 
  -6   1   0   -0.50    4.10 
   7  -1   0   -7.40    4.40 
  -7  -1   0    3.30    5.50 
  -7  -1   0    2.30    2.60 
  -7  -1   0    4.00    4.10 
  -7  -1   0    5.00    4.90 
  -7  -1   0    1.70    2.90 
   7  -1   0   -0.50    3.50 
  -7  -1   0    2.40    4.50 
  -7  -1   0   -0.60    7.40 
  -7  -1   0    1.10    3.00 
  -7  -1   0    2.90    2.30 
   7   1   0    8.90    4.20 
   7   1   0   -0.70    4.70 
  -7   1   0    3.10    5.00 
  -7   1   0    0.50    3.10 
  -7   1   0   -2.50    2.40 
  -7   1   0    1.10    2.70 
  -7   1   0    3.40    4.60 
  -7   1   0    5.30    4.90 
   7   1   0   -1.20    3.80 
  -7   1   0    0.50    3.00 
  -7   1   0    5.60    2.40 
  -7   1   0    0.60    2.40 
  -7   1   0   -1.60    5.20 
  -7   1   0    2.10    7.20 
   7   1   0   -4.20    7.30 
  -8  -1   0  121.69   15.90 
  -8  -1   0  100.59   17.10 
  -8  -1   0   93.29   14.80 
  -8  -1   0   91.79   14.10 
  -8  -1   0   99.99   14.30 
  -8  -1   0   99.29   14.90 
  -8  -1   0   96.49   15.50 
  -8  -1   0  101.29   16.10 
   8  -1   0  115.69   14.80 
   8  -1   0   97.89   15.50 
   8   1   0   91.29   14.60 
  -8   1   0  107.39   15.10 
  -8   1   0  108.79   14.40 
  -8   1   0   81.39   13.60 
  -8   1   0  101.69   13.60 
  -8   1   0   99.49   13.90 
  -8   1   0   99.89   14.70 
   8   1   0   97.29   15.10 
  -8   1   0   89.19   14.10 
  -8   1   0   86.59   15.20 
  -8   1   0   99.79   16.70 
  -9  -1   0    7.90    6.90 
  -9  -1   0   -1.00    4.60 
  -9  -1   0    7.30    4.60 
  -9  -1   0    9.30    3.60 
  -9  -1   0    4.60    3.10 
  -9  -1   0    1.60    4.60 
   9  -1   0    8.60    6.00 
  -9   1   0   12.20    4.70 
  -9   1   0    5.20    5.20 
  -9   1   0    2.60    3.10 
  -9   1   0    1.20    7.10 
  -9   1   0    3.10    2.80 
   9   1   0   -4.20    4.90 
  -9   1   0    1.70    4.50 
  -9   1   0   -1.00    2.40 
 -10  -1   0    4.10    2.40 
 -10  -1   0    5.60    3.70 
 -10  -1   0    0.30    3.50 
 -10  -1   0    7.80    4.50 
 -10  -1   0    8.20    2.90 
 -10  -1   0    1.70    6.10 
 -10   1   0    3.10    3.50 
 -10   1   0    2.00    3.20 
 -10   1   0    9.40    3.30 
 -10   1   0    4.50    2.60 
 -10   1   0    1.70    4.10 
   0  -2   0 3376.86  446.36 
   0  -2   0 3130.09  446.36 
   0  -2   0 3580.54  446.36 
   0   2   0 3035.10  431.46 
   0   2   0 3466.55  431.56 
   1  -2   0   50.39    7.20 
  -1  -2   0   53.69    7.60 
  -1  -2   0   54.19    7.90 
  -1  -2   0   51.79    7.80 
  -1  -2   0   55.79    7.80 
   1  -2   0   46.40    7.20 
  -1  -2   0   49.10    7.40 
   1   2   0   56.49    8.90 
  -1   2   0   53.39    8.20 
   1   2   0   62.39    8.40 
   1   2   0   58.39    8.60 
   1   2   0   56.79    8.70 
  -2  -2   0  949.60  133.09 
   2  -2   0 1024.90  133.09 
  -2  -2   0  999.60  133.19 
   2  -2   0  941.61  133.09 
   2  -2   0 1034.40  133.09 
   2  -2   0 1052.09  133.19 
   2   2   0  846.12  126.39 
   2   2   0  924.21  126.19 
   2   2   0  985.60  126.09 
   2   2   0  996.40  126.29 
   2   2   0  976.10  126.09 
   3  -2   0  196.28   25.60 
   3  -2   0  179.48   25.40 
   3  -2   0  184.88   25.00 
   3  -2   0  180.88   25.40 
   3  -2   0  200.98   25.40 
  -3   2   0  177.98   26.00 
   3   2   0  191.98   26.30 
   3   2   0  184.38   26.40 
   3   2   0  202.48   25.90 
   3   2   0  198.38   26.10 
   4  -2   0   21.40    3.80 
   4  -2   0   30.80    5.10 
   4  -2   0   25.20    3.70 
   4  -2   0   30.00    5.30 
   4  -2   0   18.40    4.20 
   4  -2   0   18.20    4.30 
   4   2   0   29.50    6.10 
   4   2   0   25.80    5.00 
   4   2   0   37.80    5.60 
  -4   2   0   24.10    5.20 
   4   2   0   22.00    6.00 
   4   2   0   23.70    5.80 
   4   2   0   19.70    5.40 
   5  -2   0   15.50    4.10 
   5  -2   0   23.40    4.30 
   5  -2   0   30.60    4.40 
   5   2   0   25.70    5.80 
   5   2   0   43.20    7.00 
   5   2   0   26.20    6.30 
  -5   2   0   36.30    6.30 
   5   2   0   26.40    6.40 
  -6  -2   0   83.59   12.30 
  -6  -2   0   71.89   10.50 
   6  -2   0   59.79   11.50 
  -6  -2   0   62.29   10.40 
  -6  -2   0   82.89   12.10 
  -6  -2   0   71.29   10.70 
  -6  -2   0   89.79   13.40 
  -6  -2   0   98.09   11.80 
   6  -2   0   73.99   11.00 
  -6  -2   0   70.09   10.80 
  -6   2   0   84.39   12.90 
  -6   2   0   80.69   12.00 
  -6   2   0   72.99   10.60 
   6   2   0   89.39   12.20 
  -6   2   0   68.79   10.50 
  -6   2   0   74.19   11.80 
   6   2   0   69.69   11.40 
   6   2   0   61.29   11.30 
  -6   2   0   72.39   11.40 
   6   2   0   74.29   11.40 
  -6   2   0   69.69   10.60 
  -6   2   0   62.59   10.60 
  -7  -2   0    8.70    3.00 
  -7  -2   0    7.40    7.40 
  -7  -2   0    8.80    3.70 
  -7  -2   0   16.40    4.90 
  -7  -2   0   11.00    6.30 
  -7  -2   0   14.40    5.20 
  -7  -2   0    3.90    4.40 
   7  -2   0    8.40    3.90 
  -7  -2   0    5.70    2.80 
   7  -2   0    8.80    4.80 
  -7  -2   0    9.90    3.20 
  -7   2   0    6.80    5.40 
  -7   2   0   18.20    7.80 
  -7   2   0   12.00    3.50 
  -7   2   0   12.50    3.70 
  -7   2   0   13.60    4.10 
  -7   2   0   10.50    2.90 
   7   2   0   10.30    4.90 
   7   2   0    7.70    4.60 
   7   2   0    8.70    5.50 
  -7   2   0   10.50    5.90 
  -7   2   0    8.10    2.90 
  -7   2   0    6.20    5.00 
   7   2   0    8.10    4.70 
  -7   2   0    9.90    3.50 
  -8  -2   0   27.70    9.40 
  -8  -2   0   20.10    4.50 
  -8  -2   0   27.80    7.30 
  -8  -2   0   46.40    7.70 
  -8  -2   0   20.20    5.50 
  -8  -2   0   26.00    6.80 
  -8  -2   0   31.90    6.00 
   8  -2   0   25.60    6.90 
  -8  -2   0   32.60    6.20 
  -8  -2   0   25.50    4.70 
  -8   2   0   28.10    5.50 
   8   2   0   27.30    6.40 
  -8   2   0   25.30    6.40 
  -8   2   0   27.40    5.20 
  -8   2   0   19.60    6.50 
  -8   2   0   29.10    9.30 
   8   2   0   33.10    7.40 
  -8   2   0   27.20    7.40 
  -8   2   0   23.20    4.60 
   8   2   0   32.00    7.70 
  -8   2   0   29.20    5.10 
  -8   2   0   20.30    4.40 
  -9  -2   0    2.40    3.40 
   9  -2   0   -5.30    6.20 
  -9  -2   0   -2.20    2.90 
  -9  -2   0   -0.20    4.20 
  -9  -2   0    0.30    2.00 
  -9  -2   0   -1.90    6.70 
  -9  -2   0    0.80    5.10 
  -9  -2   0    0.50    4.40 
  -9   2   0    0.60    3.00 
   9   2   0    0.70    5.60 
   9   2   0    0.40    5.20 
  -9   2   0    0.20    4.00 
  -9   2   0   -5.10    2.50 
  -9   2   0    5.50    2.50 
  -9   2   0   -2.40    3.00 
  -9   2   0   -2.60    5.20 
  -9   2   0    5.00    7.50 
  -9   2   0    3.40    4.40 
 -10  -2   0   -1.10    2.80 
 -10  -2   0   -3.60    4.10 
 -10  -2   0    6.50    6.50 
 -10  -2   0    0.40    2.60 
 -10  -2   0    0.60    3.80 
 -10  -2   0   -1.80    3.60 
 -10   2   0   -1.00    3.50 
 -10   2   0    3.20    6.30 
 -10   2   0   -0.20    3.50 
 -10   2   0   -4.70    3.50 
 -10   2   0   -1.10    4.00 
 -10   2   0   -4.80    2.20 
   0  -3   0    0.40    2.30 
   0  -3   0    0.20    2.90 
   0  -3   0   -0.40    2.70 
   0  -3   0   -0.10    2.50 
   0   3   0    0.30    3.00 
   0   3   0   -4.60    2.80 
   0   3   0    1.00    2.20 
   0   3   0   -0.70    2.40 
   0   3   0    0.40    2.00 
   1  -3   0  199.08   30.00 
  -1  -3   0  204.58   30.20 
  -1  -3   0  245.38   30.10 
   1  -3   0  209.78   29.80 
   1  -3   0  235.88   29.90 
  -1  -3   0  242.48   30.00 
  -1  -3   0  231.18   30.00 
   1   3   0  187.58   31.00 
  -1   3   0  209.08   30.30 
  -1   3   0  230.78   30.00 
  -1   3   0  239.58   30.30 
   1   3   0  236.08   30.50 
   1   3   0  248.98   31.00 
   2  -3   0 4448.35  572.54 
   2  -3   0 4076.59  572.54 
  -2  -3   0 4498.45  572.54 
  -2  -3   0 4245.28  572.44 
  -2  -3   0 4360.36  572.44 
  -2  -3   0 4628.44  572.74 
   2  -3   0 3791.22  572.64 
   2  -3   0 4461.05  572.64 
   2   3   0 4558.34  574.94 
   2   3   0 4334.17  574.84 
  -2   3   0 3871.51  574.84 
   2   3   0 4559.84  575.04 
   3  -3   0   56.39    8.40 
   3  -3   0   52.19    7.40 
   3  -3   0   47.20    7.90 
   3   3   0   79.39   11.30 
  -3   3   0   62.19   10.80 
   3   3   0   62.39   11.40 
   3   3   0   81.69   11.60 
   3   3   0   82.69   11.10 
   4  -3   0   65.39   10.00 
   4  -3   0   61.89   10.00 
   4  -3   0   68.59    9.60 
   4  -3   0   70.39   10.50 
   4  -3   0   75.49    9.80 
   4  -3   0   67.99   10.60 
   4   3   0   66.79   11.10 
   4   3   0   69.49   10.60 
   4   3   0   83.79   11.40 
   4   3   0   69.49   11.90 
   4   3   0   74.09   10.90 
  -4   3   0   63.79   10.90 
   4   3   0   73.19   11.30 
   5  -3   0  110.19   15.40 
   5   3   0  210.08   28.10 
   5   3   0  181.58   28.40 
   5   3   0  154.28   29.10 
   5   3   0  243.28   28.90 
   5   3   0  182.98   28.20 
  -5   3   0  222.28   28.10 
  -6  -3   0   19.20    4.00 
   6  -3   0   25.10    4.50 
  -6  -3   0   17.40    3.70 
  -6  -3   0   18.30    4.20 
  -6  -3   0   19.60    5.40 
  -6  -3   0   19.00    3.90 
  -6  -3   0   31.30    6.20 
  -6  -3   0    9.30    5.90 
  -6  -3   0   32.30    7.80 
  -6   3   0   42.20    8.00 
  -6   3   0   33.90    6.90 
  -6   3   0   31.10    6.10 
   6   3   0   34.60    6.20 
  -6   3   0   30.50    5.00 
   6   3   0   29.60    6.50 
  -6   3   0   25.70    4.40 
   6   3   0   21.00   10.90 
  -6   3   0   17.90    7.70 
  -6   3   0   15.50    4.70 
  -6   3   0   18.50    4.30 
  -6   3   0   18.60    4.40 
   6   3   0   37.90    7.20 
  -6   3   0   36.00    5.80 
   6   3   0   26.20    6.30 
   7  -3   0   24.40    5.40 
  -7  -3   0   25.40    5.00 
  -7  -3   0   21.70    6.70 
  -7  -3   0   31.20    6.40 
  -7  -3   0   28.10    5.00 
  -7  -3   0   34.60    7.90 
   7  -3   0   20.40    6.40 
  -7  -3   0   24.20    7.80 
  -7  -3   0   34.40    7.20 
  -7  -3   0   48.90    6.80 
  -7  -3   0   25.60   10.80 
   7   3   0   31.60    6.40 
  -7   3   0   11.30    5.50 
  -7   3   0   22.70    4.80 
  -7   3   0   28.90    9.10 
   7   3   0   29.50    7.70 
  -7   3   0   29.20    6.30 
   7   3   0   19.60    6.20 
  -7   3   0   18.10    5.10 
  -7   3   0   27.10    7.70 
  -7   3   0   23.30    4.20 
  -7   3   0   22.10    7.10 
   7   3   0   16.20    6.80 
  -7   3   0   36.10    4.80 
  -7   3   0   21.20    5.20 
   7   3   0   28.90    6.60 
  -8  -3   0   42.10    9.60 
  -8  -3   0   66.99    9.10 
  -8  -3   0   55.99   10.50 
  -8  -3   0   44.70   12.40 
  -8  -3   0   37.40   10.20 
   8  -3   0   74.19    9.20 
  -8  -3   0   71.79    9.90 
  -8  -3   0   64.59    9.60 
   8  -3   0   68.09   10.60 
  -8  -3   0   43.20   10.80 
  -8   3   0   47.80    9.10 
   8   3   0   32.50    9.30 
  -8   3   0   44.30    8.70 
  -8   3   0   58.59    7.50 
   8   3   0   42.00    9.10 
  -8   3   0   35.40   10.60 
  -8   3   0   47.60    7.70 
  -8   3   0   50.79    8.10 
  -8   3   0   53.59    7.40 
  -8   3   0   37.10    9.10 
  -8   3   0   47.90    7.70 
   8   3   0   59.79    9.10 
  -9  -3   0    8.10    3.30 
  -9  -3   0   12.10    7.00 
  -9  -3   0    7.80    2.60 
  -9  -3   0   13.70    4.80 
  -9  -3   0    8.60    3.60 
  -9  -3   0   -2.20    4.80 
  -9  -3   0    1.20    4.40 
  -9   3   0   10.40    3.40 
  -9   3   0   12.20    3.20 
   9   3   0   -2.00    5.40 
  -9   3   0   14.70    5.90 
  -9   3   0    5.30    3.10 
  -9   3   0    2.40    4.40 
   9   3   0    3.60    5.80 
  -9   3   0    0.40    7.10 
  -9   3   0    1.80    4.00 
  -9   3   0    6.80    2.70 
 -10  -3   0    0.90    7.00 
 -10  -3   0   -0.10    2.60 
 -10  -3   0    1.20    3.70 
 -10  -3   0    7.00    3.30 
 -10  -3   0    2.60    3.70 
  10   3   0   -7.70    4.70 
 -10   3   0   -1.30    2.10 
 -10   3   0    1.30    3.80 
 -10   3   0   -0.70    5.20 
 -10   3   0    2.70    2.00 
  10   3   0    6.00    6.00 
 -10   3   0   -3.50    3.60 
 -10   3   0    4.30    2.60 
   0  -4   0 1082.29  144.89 
   0  -4   0 1094.19  144.89 
   0   4   0 1112.89  144.49 
   0   4   0 1103.39  144.69 
   0   4   0 1043.10  144.49 
   1  -4   0 1765.62  226.68 
  -1  -4   0 1595.34  226.68 
  -1  -4   0 1736.33  227.08 
   1  -4   0 1741.33  226.68 
  -1  -4   0 1672.53  226.58 
   1  -4   0 1610.54  226.58 
  -1  -4   0 1819.72  226.78 
   1   4   0 1739.73  220.38 
  -1   4   0 1454.55  220.08 
  -1   4   0 1672.93  220.18 
   1   4   0 1696.83  220.28 
  -1   4   0 1740.23  219.98 
   1   4   0 1624.94  220.08 
  -1   4   0 1633.24  219.98 
  -1   4   0 1770.22  219.98 
   1   4   0 1570.84  220.18 
   2  -4   0 1250.57  166.78 
  -2  -4   0 1257.07  166.98 
   2  -4   0 1188.28  166.78 
   2  -4   0 1201.78  166.98 
  -2  -4   0 1276.17  166.78 
  -2  -4   0 1301.97  166.88 
   2  -4   0 1308.87  166.88 
   2   4   0 1039.50  154.58 
   2   4   0 1183.68  154.38 
   2   4   0 1250.57  154.48 
  -2   4   0 1099.59  154.18 
   2   4   0 1231.98  154.28 
   3  -4   0   86.79   10.80 
   3  -4   0   69.09   10.80 
   3  -4   0   72.69   11.10 
  -3  -4   0   70.79   11.10 
   3   4   0   56.09    9.50 
   3   4   0   74.79    9.20 
   3   4   0   53.69    9.20 
   3   4   0   45.90    9.00 
   4  -4   0  271.37   40.30 
   4  -4   0  303.67   41.30 
   4  -4   0  338.27   40.30 
   4  -4   0  288.77   40.30 
   4   4   0  322.17   45.20 
   4   4   0  372.76   45.80 
   4   4   0  309.37   45.20 
   4   4   0  320.97   45.00 
  -4   4   0  324.57   44.80 
   4   4   0  337.07   44.90 
   5  -4   0   11.70    3.80 
   5  -4   0   24.60    4.00 
   5  -4   0   14.20    3.60 
   5  -4   0   15.70    3.50 
   5   4   0   15.00    4.60 
   5   4   0   18.40    5.60 
   5   4   0   26.00    8.00 
  -5   4   0   10.50    4.40 
   5   4   0   15.20    5.90 
   5   4   0   19.60    5.40 
  -6  -4   0   28.40    5.50 
  -6  -4   0   39.60    9.50 
  -6  -4   0   32.80    5.40 
  -6  -4   0   36.50    5.40 
  -6  -4   0   31.80    7.30 
  -6  -4   0   31.90    6.60 
  -6  -4   0   31.30    5.60 
  -6  -4   0   32.40    6.60 
  -6  -4   0   20.30    7.00 
   6  -4   0   35.70    5.80 
  -6   4   0   34.10    6.40 
  -6   4   0   28.40    6.40 
  -6   4   0   29.00    5.40 
   6   4   0   29.40    7.10 
  -6   4   0   33.90    8.30 
   6   4   0   40.50    7.10 
  -6   4   0   32.00    5.70 
  -6   4   0   22.50    6.50 
  -6   4   0   31.80    5.40 
   6   4   0   38.30    7.90 
  -6   4   0   34.10    5.90 
   6   4   0   32.70    7.80 
  -6   4   0   41.90    7.80 
  -6   4   0   37.50    7.30 
   6   4   0   43.90    7.80 
  -7  -4   0   12.10    3.10 
  -7  -4   0    6.40    4.70 
  -7  -4   0   13.10    3.70 
  -7  -4   0    6.10    4.70 
  -7  -4   0    9.80    8.30 
  -7  -4   0   10.90    3.00 
  -7  -4   0    8.50    3.30 
  -7  -4   0   -9.00    5.30 
  -7  -4   0   11.80    5.90 
   7   4   0   13.10    5.90 
   7   4   0    6.40    5.20 
   7   4   0   20.40    6.40 
   7   4   0   11.30    5.00 
  -7   4   0    4.20    3.60 
  -7   4   0    5.20    4.20 
  -7   4   0    7.90    2.90 
   7   4   0   13.70    6.30 
  -7   4   0    8.10    5.20 
  -7   4   0    4.20    2.70 
  -7   4   0    3.70    5.40 
  -7   4   0   13.30    3.50 
  -7   4   0    9.30    3.70 
  -7   4   0   10.60    5.20 
  -7   4   0   10.60   14.80 
  -8  -4   0    8.40    3.90 
  -8  -4   0    9.30    4.50 
  -8  -4   0    0.60    2.30 
  -8  -4   0    6.10    3.90 
  -8  -4   0   -0.70    5.40 
   8  -4   0   17.60    5.80 
  -8  -4   0   -0.20    4.70 
  -8  -4   0   -2.40    7.30 
  -8  -4   0    3.00    5.50 
  -8   4   0    3.30    5.20 
   8   4   0   -5.40    5.10 
  -8   4   0    8.40    2.60 
  -8   4   0    8.90    3.50 
   8   4   0    5.60    5.70 
  -8   4   0    2.50    7.60 
  -8   4   0    1.70    4.00 
   8   4   0    8.00    5.30 
  -8   4   0    4.20    5.20 
  -8   4   0    3.80    4.90 
  -8   4   0    9.70    3.40 
  -8   4   0    3.10    3.30 
  -8   4   0    4.50    2.70 
  -9  -4   0    7.40    2.60 
  -9  -4   0   14.20    4.00 
  -9  -4   0    3.30    6.50 
  -9  -4   0    5.20    4.50 
  -9  -4   0   16.30    6.00 
  -9  -4   0    6.80    4.70 
  -9  -4   0   10.50    3.30 
  -9   4   0    5.40    3.00 
  -9   4   0   12.80    5.20 
   9   4   0    0.00    5.10 
  -9   4   0    4.00    7.20 
  -9   4   0   10.20    4.00 
  -9   4   0    5.80    3.20 
  -9   4   0   10.80    2.80 
  -9   4   0    8.70    3.10 
   9   4   0   -7.00    5.20 
  -9   4   0    1.30    4.70 
 -10  -4   0    4.20    2.40 
 -10  -4   0    0.20    3.60 
 -10  -4   0    1.80    5.50 
 -10  -4   0    5.90    4.40 
 -10  -4   0    4.00    2.70 
 -10   4   0   -1.60    5.30 
 -10   4   0    1.20    1.80 
  10   4   0    4.70    5.40 
 -10   4   0    1.20    3.60 
 -10   4   0   -2.60    2.30 
  10   4   0    9.20    4.70 
 -10   4   0    1.50    2.50 
 -10   4   0   -2.90    3.90 
   0  -5   0    4.50    4.30 
   0  -5   0    0.00    3.70 
   0  -5   0    2.30    4.60 
   0  -5   0    2.80    3.40 
   0  -5   0   -0.20    3.90 
   0   5   0    1.30    4.20 
   0   5   0    1.00    2.70 
   0   5   0   -0.20    4.10 
   0   5   0   -4.20    3.60 
   0   5   0    4.00    3.30 
  -1  -5   0   34.00    6.40 
  -1  -5   0   39.70    7.30 
   1  -5   0   44.30    7.10 
   1  -5   0   34.30    7.00 
  -1  -5   0   38.30    7.00 
  -1  -5   0   38.10    7.60 
   1  -5   0   50.89    6.70 
  -1   5   0   64.29    9.10 
  -1   5   0   49.30    7.20 
   1   5   0   44.80    7.60 
   1   5   0   42.70    7.80 
   1   5   0   43.80    8.20 
  -1   5   0   62.29    8.40 
  -1   5   0   41.60    8.00 
   1   5   0   42.80    8.70 
  -2  -5   0   62.59   12.40 
   2  -5   0   82.79   12.10 
   2  -5   0   70.49   12.00 
  -2  -5   0   81.19   11.50 
  -2  -5   0   82.29   11.90 
  -2  -5   0   90.39   11.70 
   2  -5   0   79.19   11.50 
   2  -5   0   91.49   11.90 
   2  -5   0   79.69   11.70 
  -2  -5   0   70.69   11.50 
   2   5   0   80.29   11.60 
   2   5   0   86.79   11.10 
   2   5   0   97.99   12.20 
  -2   5   0   60.19   11.30 
   2   5   0   64.69   11.70 
  -2   5   0   61.89   11.00 
   2   5   0   73.99   11.60 
   2   5   0   95.99   12.30 
   3  -5   0  399.66   56.19 
  -3  -5   0  422.86   56.59 
  -3  -5   0  404.36   56.39 
  -3  -5   0  431.86   55.99 
   3  -5   0  447.76   56.39 
   3  -5   0  402.76   56.19 
   3   5   0  403.06   55.29 
   3   5   0  423.56   55.59 
   3   5   0  457.65   56.39 
   3   5   0  395.46   55.69 
   3   5   0  404.86   55.59 
  -3   5   0  406.16   55.29 
   3   5   0  387.26   55.59 
   4  -5   0   76.19   12.20 
   4  -5   0  101.39   12.50 
   4  -5   0   67.99   12.20 
   4  -5   0   79.99   12.30 
   4   5   0   73.39   10.90 
   4   5   0   60.99   11.20 
  -4   5   0   78.39   10.80 
   4   5   0   58.89   11.00 
   4   5   0   65.59   11.00 
   4   5   0   69.79   11.30 
   5  -5   0   -2.10    2.60 
   5  -5   0    1.30    3.20 
   5  -5   0   -3.50    3.10 
   5  -5   0    0.70    3.70 
   5  -5   0   -3.50    2.80 
   5   5   0    6.40    4.90 
   5   5   0    1.80    4.90 
   5   5   0    4.90    3.90 
   5   5   0    5.80    4.90 
   5   5   0   -6.30    5.70 
   5   5   0   13.10    6.00 
  -5   5   0    7.40    3.80 
   6  -5   0   86.49   12.50 
  -6  -5   0   74.19   12.80 
  -6  -5   0   81.09   12.50 
  -6  -5   0   94.39   14.20 
   6  -5   0   85.99   13.50 
  -6  -5   0   84.89   13.50 
  -6  -5   0   94.79   12.70 
  -6  -5   0   85.39   15.90 
   6  -5   0  101.69   12.50 
  -6  -5   0   81.49   13.80 
  -6  -5   0   82.99   13.10 
  -6   5   0   93.69   13.20 
   6   5   0  117.59   20.00 
  -6   5   0   83.19   13.30 
  -6   5   0   97.99   14.10 
   6   5   0   87.69   17.20 
   6   5   0   95.09   14.00 
   6   5   0  102.29   13.90 
  -6   5   0   80.09   12.30 
  -6   5   0   78.79   12.70 
  -6   5   0   84.69   12.70 
  -6   5   0   69.29   12.40 
  -6   5   0   87.09   12.30 
  -6   5   0  100.39   14.70 
   6   5   0   95.79   14.20 
  -7  -5   0   -6.50    4.40 
  -7  -5   0    3.50    3.00 
   7  -5   0   23.20    5.10 
  -7  -5   0    0.70    2.30 
  -7  -5   0   20.80    8.60 
   7  -5   0    8.60    3.50 
  -7  -5   0    2.40    2.90 
  -7  -5   0    2.00    4.50 
  -7  -5   0   -7.80    5.50 
  -7  -5   0    5.00    5.20 
  -7   5   0    1.50    4.00 
  -7   5   0    3.00    2.70 
  -7   5   0    5.10    2.80 
  -7   5   0    9.40    2.70 
  -7   5   0   13.60    7.60 
   7   5   0   -0.10    4.60 
   7   5   0    3.10    5.40 
  -7   5   0    4.10    3.20 
  -7   5   0    1.30    3.40 
   7   5   0    1.80    5.20 
   7   5   0   -1.00    5.30 
   7   5   0    3.90    5.90 
  -7   5   0   10.30    5.20 
  -7   5   0    4.20    5.70 
  -7   5   0    1.10    5.30 
  -8  -5   0    1.60    5.80 
  -8  -5   0   -1.60    4.20 
  -8  -5   0   -1.20    6.80 
  -8  -5   0    5.80    2.50 
  -8  -5   0    2.60    3.30 
  -8  -5   0  -10.30    4.40 
  -8  -5   0   -0.10    5.10 
   8  -5   0    7.50    6.90 
  -8  -5   0    0.50    3.40 
   8   5   0    2.40    5.60 
  -8   5   0   -2.10    2.20 
   8   5   0    4.60    7.10 
  -8   5   0    0.60    2.40 
  -8   5   0    5.40    5.40 
  -8   5   0   -3.00    4.90 
   8   5   0   -6.00    4.70 
  -8   5   0    8.10    3.30 
  -8   5   0    0.70    3.40 
  -8   5   0    2.30    3.90 
  -8   5   0    4.30    3.10 
  -8   5   0    0.60    7.50 
  -9  -5   0   10.30    5.40 
  -9  -5   0   14.80    6.00 
  -9  -5   0   25.10    4.80 
  -9  -5   0   24.20    3.80 
  -9  -5   0    5.30    7.20 
  -9  -5   0   22.90    4.20 
  -9  -5   0   10.10    6.10 
  -9   5   0   24.70    4.30 
  -9   5   0   13.20    7.80 
  -9   5   0   25.80    4.40 
  -9   5   0   19.70    4.20 
   9   5   0    7.50    6.10 
  -9   5   0   23.40    3.80 
   9   5   0    9.30    5.90 
  -9   5   0   16.80    5.90 
  -9   5   0    9.40    5.50 
 -10  -5   0    2.30    3.90 
 -10  -5   0    1.60    5.50 
 -10  -5   0    1.00    2.60 
 -10  -5   0    1.40    2.10 
 -10  -5   0    2.70    3.70 
 -10   5   0    3.20    2.20 
 -10   5   0    0.60    1.80 
 -10   5   0    0.90    2.00 
  10   5   0   -9.10    4.20 
 -10   5   0    0.90    3.50 
 -10   5   0    4.40    4.00 
  10   5   0   -5.30    5.50 
 -10   5   0    2.70    5.20 
   0  -6   0  143.79   20.10 
   0  -6   0  174.38   20.60 
   0  -6   0  124.59   19.50 
   0  -6   0  126.89   19.80 
   0   6   0  106.79   18.80 
   0   6   0  125.89   18.30 
   0   6   0  141.49   19.40 
   0   6   0  162.08   19.00 
   1  -6   0   83.49   11.20 
  -1  -6   0   40.70    9.30 
   1  -6   0   48.60    9.40 
  -1  -6   0   58.69    9.10 
   1  -6   0   59.29    8.80 
   1  -6   0   58.39    9.00 
   1  -6   0   57.99    9.70 
  -1  -6   0   62.69    9.60 
   1  -6   0   50.39    9.50 
  -1  -6   0   57.29    8.80 
  -1  -6   0   72.39    9.70 
   1   6   0   43.70    8.40 
   1   6   0   54.19    8.70 
   1   6   0   61.19    9.10 
   1   6   0   53.59    7.90 
   1   6   0   36.80    8.90 
   1   6   0   45.60    8.30 
  -1   6   0   46.30    8.20 
  -1   6   0   54.89    7.90 
  -1   6   0   62.59    7.60 
   2  -6   0  417.66   62.29 
  -2  -6   0  488.75   62.39 
  -2  -6   0  469.35   61.69 
   2  -6   0  487.05   62.09 
   2  -6   0  470.95   61.79 
  -2  -6   0  436.96   62.09 
   2  -6   0  454.95   61.89 
  -2  -6   0  442.56   61.99 
  -2  -6   0  465.25   61.99 
   2   6   0  443.56   61.89 
   2   6   0  419.76   62.29 
   2   6   0  477.65   62.19 
  -2   6   0  479.35   62.09 
  -2   6   0  431.46   61.89 
   2   6   0  499.75   62.79 
  -2   6   0  481.25   61.99 
   2   6   0  443.96   62.39 
   2   6   0  474.25   62.19 
  -3  -6   0  124.89   17.30 
  -3  -6   0  141.89   18.60 
   3  -6   0  119.69   17.50 
   3  -6   0  143.39   18.10 
   3  -6   0  120.09   17.80 
   3  -6   0   98.19   17.80 
  -3  -6   0  121.99   18.30 
   3  -6   0  113.69   17.60 
   3  -6   0  139.69   18.50 
   3   6   0  110.39   19.00 
   3   6   0  163.58   20.40 
   3   6   0  111.59   19.00 
   3   6   0  126.79   18.60 
   3   6   0  136.39   18.40 
   3   6   0  122.59   19.00 
  -3   6   0  125.19   18.30 
  -4  -6   0   46.20    7.70 
   4  -6   0   39.80    7.40 
   4  -6   0   50.69    7.20 
   4  -6   0   45.30    7.30 
   4  -6   0   34.70    8.30 
  -4  -6   0   43.70    7.90 
   4  -6   0   41.90    7.50 
   4   6   0   29.60    8.10 
   4   6   0   46.10    8.10 
   4   6   0   43.90    8.30 
   4   6   0   36.30    8.30 
   4   6   0   50.19    9.20 
   4   6   0   46.10    8.00 
   4   6   0   43.90    8.60 
  -4   6   0   43.40    7.50 
   5  -6   0   15.20    3.90 
  -5  -6   0    5.90    4.10 
   5  -6   0    1.60    3.20 
   5  -6   0    8.30    4.00 
  -5  -6   0   11.70    3.60 
  -5  -6   0   12.70    7.60 
  -5  -6   0    6.10    3.00 
  -5  -6   0    0.90    5.20 
   5  -6   0   11.70    3.60 
  -5   6   0    2.60    4.50 
   5   6   0    9.10    5.60 
  -5   6   0   15.50    3.60 
  -5   6   0    9.20    2.30 
   5   6   0    7.60    4.90 
   5   6   0    7.90    5.30 
   5   6   0   10.20    5.70 
   5   6   0    6.70    4.50 
  -5   6   0    6.30    2.60 
   5   6   0   -4.50    5.50 
  -5   6   0    7.70    4.00 
  -5   6   0    8.50    3.80 
   6  -6   0   19.70    4.10 
   6  -6   0   32.40    5.60 
   6  -6   0   24.80    4.20 
  -6  -6   0   15.50    5.80 
  -6  -6   0   21.10    8.80 
  -6  -6   0   12.50    5.10 
   6  -6   0   14.80    4.50 
  -6  -6   0   15.50    5.20 
  -6  -6   0   12.10    3.60 
  -6  -6   0   21.60    4.90 
  -6  -6   0   23.80    6.20 
  -6  -6   0   17.20    4.30 
  -6  -6   0   11.60    3.50 
  -6   6   0   16.80    3.50 
  -6   6   0   18.70    4.00 
   6   6   0    3.90    5.50 
   6   6   0   16.60    5.80 
  -6   6   0   18.80    6.60 
  -6   6   0   14.60    4.50 
   6   6   0   26.00    6.70 
  -6   6   0   12.60    3.30 
  -6   6   0   20.90    6.00 
  -6   6   0    9.40    4.40 
  -6   6   0   19.30    6.10 
  -6   6   0   20.40    4.30 
   6   6   0   18.60    6.60 
  -6   6   0   15.00    3.20 
  -7  -6   0   18.60    6.20 
  -7  -6   0   25.40    5.50 
   7  -6   0   29.80    5.40 
  -7  -6   0   12.80    8.40 
  -7  -6   0   23.60    4.60 
  -7  -6   0   24.30    7.40 
  -7  -6   0   31.00    5.50 
  -7  -6   0   35.70    8.70 
   7  -6   0   24.60    6.60 
  -7  -6   0   27.70    6.10 
  -7   6   0   20.20    4.30 
  -7   6   0   30.80    5.20 
   7   6   0   24.50    7.50 
  -7   6   0   31.00    5.90 
   7   6   0   43.50    8.80 
  -7   6   0   21.20    4.60 
  -7   6   0   21.30    7.30 
   7   6   0   31.00    7.20 
  -7   6   0   26.00    4.30 
  -7   6   0   28.70    6.60 
   7   6   0   10.10    6.80 
   7   6   0   10.40    6.80 
  -7   6   0   21.20    5.40 
  -7   6   0   23.90    8.60 
  -8  -6   0   20.50    6.90 
  -8  -6   0   30.80    5.50 
  -8  -6   0   31.40    4.90 
  -8  -6   0   19.90    6.50 
  -8  -6   0   24.90    9.10 
  -8  -6   0   24.60    7.20 
  -8  -6   0   25.70    5.90 
   8  -6   0   21.00    7.20 
  -8  -6   0   33.90    6.20 
   8   6   0   16.00    6.70 
  -8   6   0   23.30    4.10 
  -8   6   0   24.40    4.60 
  -8   6   0   10.40    6.00 
  -8   6   0   25.00    4.30 
  -8   6   0   26.40    5.00 
   8   6   0   18.60    7.00 
   8   6   0   13.50    7.30 
  -8   6   0   23.60    4.80 
  -8   6   0   16.30    8.30 
   8   6   0   26.70    4.60 
  -8   6   0   14.20    5.90 
  -8   6   0   17.60    5.30 
  -9  -6   0    2.90    4.70 
  -9  -6   0    0.10    2.80 
  -9  -6   0   -1.30    1.90 
  -9  -6   0   -3.30    4.00 
  -9  -6   0    8.20    6.70 
  -9  -6   0    0.50    3.20 
   9   6   0    2.10    4.60 
   9   6   0    0.50    3.20 
  -9   6   0   -2.60    2.70 
  -9   6   0    3.00    2.60 
  -9   6   0    1.00    4.60 
  -9   6   0    2.00    4.80 
  -9   6   0   -3.10    6.60 
   9   6   0   -0.10    5.20 
  -9   6   0    2.00    2.30 
 -10  -6   0    2.10    2.50 
 -10  -6   0   -3.80    5.10 
 -10  -6   0   -4.20    2.00 
 -10  -6   0    2.90    3.70 
 -10  -6   0   -1.40    3.50 
 -10   6   0   -3.30    3.20 
 -10   6   0   -1.50    1.80 
  10   6   0   -4.30    4.00 
 -10   6   0    0.60    4.70 
 -10   6   0   -1.40    3.30 
 -10   6   0   -5.00    2.00 
  10   6   0    0.30    1.90 
 -10   6   0    1.20    1.70 
   0  -7   0   -2.40    3.80 
   0  -7   0   -3.20    4.30 
   0  -7   0    4.80    5.20 
   0  -7   0   -3.00    4.30 
   0  -7   0    2.70    3.70 
   0  -7   0    0.30    4.00 
   0   7   0    1.80    3.20 
   0   7   0   -3.80    4.60 
   0   7   0   -1.40    3.50 
   0   7   0   -2.70    4.00 
   0   7   0    1.40    4.60 
   1  -7   0   54.79    9.00 
  -1  -7   0   61.19    9.70 
  -1  -7   0   41.80    9.50 
  -1  -7   0   58.49    8.90 
  -1  -7   0   59.79    9.70 
  -1  -7   0   76.29    9.50 
   1  -7   0   67.19    9.70 
   1  -7   0   45.10    9.40 
   1  -7   0   64.49    9.60 
  -1  -7   0   51.29    9.20 
   1  -7   0   56.39    8.90 
   1   7   0   43.20    9.10 
   1   7   0   50.39    8.00 
   1   7   0   52.09    9.20 
  -1   7   0   57.09    8.20 
   1   7   0   55.79    8.90 
  -1   7   0   52.69    8.70 
  -1   7   0   46.50    8.40 
  -1   7   0   56.69    8.00 
   1   7   0   53.19    8.60 
  -1   7   0   40.60    9.30 
   1   7   0   74.39    9.30 
  -2  -7   0   14.20    5.30 
  -2  -7   0   22.10    6.10 
   2  -7   0   20.70    5.20 
   2  -7   0   20.60    5.30 
  -2  -7   0   19.00    4.50 
  -2  -7   0   19.30    5.30 
   2  -7   0   16.20    5.00 
  -2  -7   0   18.10    5.50 
   2  -7   0   16.30    5.50 
   2   7   0   24.20    5.20 
  -2   7   0   26.10    5.80 
   2   7   0   29.00    5.90 
  -2   7   0   29.70    5.70 
  -2   7   0   19.20    5.50 
   2   7   0   29.00    6.30 
  -3  -7   0  108.49   16.90 
   3  -7   0  123.69   17.40 
   3  -7   0  115.39   18.00 
  -3  -7   0  131.99   17.00 
   3  -7   0  121.59   17.30 
  -3  -7   0  121.49   18.20 
   3  -7   0  131.69   17.60 
  -3  -7   0  111.09   16.90 
  -3  -7   0  130.09   18.10 
   3  -7   0  123.89   17.70 
   3   7   0  106.79   16.50 
   3   7   0  112.69   17.10 
  -3   7   0  108.99   16.70 
   3   7   0  118.49   17.70 
   3   7   0  117.89   17.60 
   3   7   0  137.99   18.90 
   3   7   0  101.79   16.90 
   4  -7   0   89.39   12.60 
   4  -7   0   75.59   12.20 
   4  -7   0   88.89   12.80 
   4   7   0   99.79   14.90 
   4   7   0  102.99   14.90 
   4   7   0   98.89   15.70 
   4   7   0   73.39   15.00 
  -4   7   0  101.49   14.60 
   4   7   0   91.89   15.10 
   4   7   0  104.79   15.30 
   4   7   0  110.39   16.80 
  -5  -7   0   17.30    7.00 
  -5  -7   0   13.00    4.60 
  -5  -7   0   10.50    3.80 
   5  -7   0   19.70    4.60 
   5  -7   0   17.80    4.40 
   5  -7   0   13.80    4.30 
  -5  -7   0    9.70    3.40 
  -5  -7   0   17.10    6.10 
  -5  -7   0    9.30    3.60 
  -5   7   0   14.60    4.90 
   5   7   0   12.40    6.70 
  -5   7   0   12.20    3.10 
  -5   7   0   21.20    4.30 
   5   7   0    8.60    6.70 
  -5   7   0   26.60    6.40 
  -5   7   0   13.70    3.30 
  -5   7   0   21.40    5.00 
  -5   7   0   23.20    7.20 
   5   7   0   24.30    6.70 
   5   7   0   28.20    6.80 
  -5   7   0    9.20    3.20 
   5   7   0   11.70    5.80 
  -5   7   0   27.80    4.80 
   5   7   0   21.60    6.40 
   6  -7   0    9.50    4.80 
  -6  -7   0    7.70    2.90 
  -6  -7   0    5.30    4.40 
   6  -7   0   13.10    3.90 
  -6  -7   0   13.50    4.90 
   6  -7   0   11.30    3.60 
  -6  -7   0    6.10    3.50 
  -6  -7   0    8.70    5.70 
  -6  -7   0   21.40    8.20 
   6  -7   0   15.30    4.20 
  -6  -7   0    3.50    5.40 
  -6  -7   0    0.60    3.00 
  -6   7   0    5.40    3.60 
  -6   7   0    7.70    3.40 
   6   7   0    7.90    3.00 
   6   7   0    6.00    5.10 
   6   7   0   14.60    7.80 
   6   7   0    7.50    5.50 
  -6   7   0    9.40    4.90 
  -6   7   0    8.30    2.60 
   6   7   0   13.10    6.10 
   6   7   0    9.50    5.90 
   6   7   0   14.20    6.20 
  -6   7   0   13.10    6.50 
  -6   7   0   12.50    2.70 
  -6   7   0   -2.50    3.50 
  -6   7   0    6.30    3.90 
   6   7   0   19.20    6.90 
  -6   7   0   10.80    2.80 
  -6   7   0   12.30    5.00 
   7  -7   0   21.10    6.50 
  -7  -7   0   25.80    6.20 
  -7  -7   0   24.20    6.60 
  -7  -7   0   31.90    5.90 
  -7  -7   0   32.20    5.00 
   7  -7   0   22.30    5.40 
  -7  -7   0   28.30    9.00 
  -7  -7   0   35.40    5.80 
  -7  -7   0   13.10    7.10 
  -7  -7   0   28.40    6.70 
  -7  -7   0   28.50    4.50 
  -7   7   0   33.80    4.60 
   7   7   0   17.50   10.80 
  -7   7   0   23.50    5.30 
  -7   7   0   21.50    5.40 
  -7   7   0   22.20    7.30 
   7   7   0   41.60    9.20 
   7   7   0    9.90    7.70 
  -7   7   0   30.80    4.70 
  -7   7   0   35.10    8.90 
  -7   7   0   20.50    4.60 
  -7   7   0   11.00    6.50 
   7   7   0   18.30    7.70 
   7   7   0   35.70    5.10 
   7   7   0   14.50    7.20 
  -7   7   0   18.90    5.80 
  -8  -7   0   12.30    7.80 
  -8  -7   0    0.30    5.50 
  -8  -7   0    3.90    3.50 
  -8  -7   0    3.20    4.00 
  -8  -7   0    9.60    5.20 
   8  -7   0  -17.00    5.20 
  -8  -7   0    9.20    5.00 
  -8  -7   0   11.60    4.20 
   8   7   0    4.30    6.00 
  -8   7   0    0.30    4.50 
   8   7   0    3.10    2.90 
   8   7   0    8.60    6.00 
  -8   7   0   -3.70    5.00 
  -8   7   0    9.40    3.70 
  -8   7   0    2.40    3.80 
  -8   7   0    4.00    5.40 
  -8   7   0   -7.30    8.30 
  -8   7   0    4.00    2.60 
   8   7   0    0.20    5.40 
  -9  -7   0    7.40    4.60 
  -9  -7   0    8.90    3.10 
  -9  -7   0   10.50    7.50 
  -9  -7   0    9.40    3.60 
  -9  -7   0    0.10    5.10 
  -9  -7   0    7.10    2.50 
  -9   7   0   -5.10    6.00 
  -9   7   0   -1.80    3.10 
  -9   7   0   -5.20    4.30 
  -9   7   0   -8.90    3.80 
   9   7   0   -1.00    4.90 
  -9   7   0    4.90    2.90 
  -9   7   0    3.80    2.30 
  -9   7   0    3.40    2.60 
   9   7   0    9.50    2.80 
 -10  -7   0   -3.80    2.10 
 -10  -7   0   -0.20    3.20 
 -10  -7   0    5.50    4.80 
 -10  -7   0    0.20    3.30 
 -10   7   0    1.60    1.70 
 -10   7   0    0.20    2.00 
  10   7   0    1.30    1.80 
 -10   7   0    2.10    3.30 
 -10   7   0    0.00    4.40 
 -10   7   0   -2.00    3.10 
  10   7   0    0.90    3.80 
 -10   7   0   -0.60    1.90 
   0  -8   0   85.09   12.50 
   0  -8   0   95.59   13.00 
   0  -8   0   64.09   12.60 
   0  -8   0   83.29   12.00 
   0  -8   0   82.29   12.20 
   0   8   0   61.39   12.70 
   0   8   0   98.49   12.30 
   0   8   0   83.19   11.50 
   0   8   0   87.09   12.50 
   0   8   0   67.39   11.50 
  -1  -8   0  249.68   33.50 
  -1  -8   0  236.58   33.20 
   1  -8   0  254.87   33.80 
   1  -8   0  227.98   34.40 
   1  -8   0  222.58   32.80 
  -1  -8   0  223.48   32.80 
   1  -8   0  237.88   33.10 
  -1  -8   0  217.38   33.60 
   1  -8   0  268.57   33.10 
  -1  -8   0  263.97   33.80 
   1  -8   0  262.17   33.50 
  -1  -8   0  239.08   33.60 
   1   8   0  231.78   34.60 
  -1   8   0  243.88   34.30 
  -1   8   0  249.08   33.90 
   1   8   0  261.37   34.20 
   1   8   0  239.28   33.70 
  -1   8   0  235.38   33.30 
   1   8   0  261.67   33.80 
   1   8   0  248.28   33.20 
   1   8   0  263.87   33.70 
  -1   8   0  239.38   33.00 
  -1   8   0  227.98   33.50 
   2  -8   0  122.89   18.20 
   2  -8   0  144.09   18.70 
  -2  -8   0  111.59   18.40 
  -2  -8   0  124.89   18.70 
  -2  -8   0  130.49   18.20 
   2  -8   0  118.09   17.90 
   2  -8   0  121.69   17.90 
  -2  -8   0  129.99   17.60 
   2  -8   0  116.39   18.60 
  -2  -8   0  112.19   18.30 
   2  -8   0  113.79   17.80 
   2   8   0  125.79   20.20 
  -2   8   0  125.69   18.40 
  -2   8   0  129.49   19.70 
  -2   8   0  143.39   19.70 
   2   8   0  133.09   19.80 
   2   8   0  162.88   21.60 
  -2   8   0  140.19   19.90 
   2   8   0  136.39   20.50 
   2   8   0  159.88   20.10 
  -3  -8   0    7.00    3.60 
  -3  -8   0   12.30    5.00 
   3  -8   0    6.70    4.40 
   3  -8   0    4.40    4.10 
  -3  -8   0    0.40    4.60 
   3  -8   0    6.90    4.80 
   3  -8   0    6.60    4.00 
  -3  -8   0   -1.40    3.90 
   3  -8   0   14.90    5.90 
  -3  -8   0    3.70    4.40 
   3   8   0   -1.20    4.70 
   3   8   0   15.20    5.40 
   3   8   0    9.20    5.10 
   3   8   0   15.60    6.60 
  -3   8   0    4.20    4.30 
   3   8   0   -6.50    7.10 
   3   8   0    3.50    5.20 
  -4  -8   0  138.49   19.10 
   4  -8   0  168.48   20.80 
   4  -8   0  141.69   20.20 
   4  -8   0  169.38   20.30 
  -4  -8   0  122.59   19.10 
   4   8   0  162.18   22.40 
  -4   8   0  172.88   21.80 
   4   8   0  139.79   22.80 
   4   8   0  181.88   23.80 
   4   8   0  127.09   21.80 
   4   8   0  144.89   22.80 
   4   8   0  138.19   22.30 
   4   8   0  141.79   22.90 
  -5  -8   0  107.29   14.60 
   5  -8   0   88.29   13.70 
  -5  -8   0   84.89   13.80 
  -5  -8   0   77.79   13.20 
   5  -8   0   79.99   13.50 
  -5  -8   0   83.69   13.30 
   5  -8   0  110.99   13.90 
  -5  -8   0   88.49   13.20 
  -5  -8   0   93.69   15.30 
  -5   8   0   79.49   13.60 
   5   8   0   85.99   15.50 
  -5   8   0   87.79   13.00 
   5   8   0  102.09   14.80 
  -5   8   0   87.39   13.40 
  -5   8   0   93.69   12.90 
   5   8   0   84.79   15.20 
   5   8   0  115.69   16.90 
  -5   8   0  112.89   14.60 
   5   8   0   91.79   17.70 
  -5   8   0   92.29   13.70 
   5   8   0  100.69   16.30 
   5   8   0   89.39   15.10 
  -5   8   0  113.89   14.30 
  -5   8   0   80.99   13.10 
  -5   8   0   89.09   13.40 
  -5   8   0   78.39   13.60 
  -6  -8   0    9.80    3.70 
  -6  -8   0   10.70    3.10 
  -6  -8   0    7.80    5.60 
   6  -8   0   13.20    4.40 
  -6  -8   0   10.90    3.70 
   6  -8   0    7.60    8.40 
  -6  -8   0    4.20    4.60 
  -6  -8   0    4.80    7.30 
   6  -8   0   22.50    5.00 
  -6  -8   0   14.80    6.10 
   6   8   0    5.10    5.50 
  -6   8   0    5.70    6.50 
  -6   8   0    9.30    3.30 
  -6   8   0    9.90    2.90 
   6   8   0   20.00    7.60 
  -6   8   0   12.40    5.20 
  -6   8   0    4.00    5.40 
   6   8   0    8.60    2.40 
  -6   8   0    6.30    2.70 
  -6   8   0    9.40    4.60 
   6   8   0   11.90    6.50 
  -6   8   0    7.60    4.80 
   6   8   0   13.30    6.40 
  -6   8   0    6.80    2.40 
   6   8   0    5.80    6.80 
   6   8   0    1.70    7.70 
  -6   8   0   12.20    3.70 
   6   8   0    3.50    3.10 
  -7  -8   0    2.70    4.40 
  -7  -8   0    3.80    4.90 
  -7  -8   0    2.50    3.30 
  -7  -8   0    2.40    2.20 
   7  -8   0   -2.90    3.60 
  -7  -8   0    2.20    4.20 
  -7  -8   0    4.20    2.40 
  -7  -8   0   -4.00    7.60 
  -7  -8   0    8.00    6.90 
   7  -8   0    5.30    5.30 
  -7  -8   0    1.20    3.40 
  -7   8   0    8.60    5.90 
  -7   8   0   -0.60    2.40 
   7   8   0    3.60    2.10 
   7   8   0   12.50    6.60 
   7   8   0    1.40    5.90 
  -7   8   0   -6.00    6.10 
  -7   8   0    0.70    2.50 
  -7   8   0    5.40    3.70 
  -7   8   0    9.00    4.30 
  -7   8   0    2.30    5.10 
   7   8   0   -2.60    5.40 
   7   8   0    0.20    6.30 
   7   8   0    0.10    2.80 
  -7   8   0   -6.70    3.20 
   7   8   0   10.30    6.90 
  -7   8   0    5.50    2.70 
  -8  -8   0    9.30    5.80 
  -8  -8   0    0.70    7.90 
  -8  -8   0   14.60    3.90 
  -8  -8   0    8.70    5.10 
   8  -8   0   11.80    6.20 
  -8  -8   0   11.00    3.90 
  -8  -8   0   10.60    3.10 
  -8  -8   0   12.00    4.40 
   8   8   0    9.90    6.00 
  -8   8   0    5.90    5.30 
   8   8   0   -0.80    6.10 
  -8   8   0   -0.40    5.10 
  -8   8   0   12.00    3.30 
  -8   8   0   12.20    3.00 
  -8   8   0   12.70    3.10 
   8   8   0   15.00    6.30 
   8   8   0    1.60   10.70 
  -8   8   0   16.10    7.20 
  -8   8   0    6.20    3.50 
  -8   8   0    7.60    4.30 
   8   8   0    9.80    3.00 
  -9  -8   0    8.60    4.40 
  -9  -8   0   15.70    6.80 
  -9  -8   0   -2.30    4.20 
  -9  -8   0    2.20    2.70 
  -9  -8   0    0.70    1.90 
  -9  -8   0    3.00    2.80 
  -9   8   0    4.60    2.80 
  -9   8   0   -2.70    2.90 
   9   8   0   -3.90    2.20 
  -9   8   0    2.60    6.10 
  -9   8   0    2.10    2.60 
  -9   8   0    1.10    2.10 
  -9   8   0    2.40    4.70 
   9   8   0    0.30    5.40 
  -9   8   0   -3.50    4.00 
   9   8   0   -0.60    4.50 
 -10  -8   0    2.30    4.50 
 -10  -8   0   -2.40    1.80 
 -10  -8   0   -0.50    2.00 
 -10  -8   0    1.10    3.10 
 -10  -8   0   -4.20    2.80 
 -10   8   0   -3.40    2.80 
 -10   8   0   -1.60    1.70 
 -10   8   0    1.50    1.80 
 -10   8   0   -4.90    3.80 
  10   8   0   -1.80    1.50 
  10   8   0   -5.00    3.60 
 -10   8   0    3.00    2.10 
 -10   8   0    1.60    3.20 
   0  -9   0   -2.90    4.20 
   0  -9   0    2.20    5.80 
   0  -9   0    0.60    4.70 
   0  -9   0    0.60    3.90 
   0  -9   0   -0.50    4.80 
   0   9   0   -3.60    5.50 
   0   9   0    4.50    4.10 
   0   9   0    2.70    5.20 
   0   9   0    2.90    3.20 
   0   9   0    0.00    4.10 
  -1  -9   0   13.10    5.30 
   1  -9   0   15.40    6.50 
  -1  -9   0   10.20    4.80 
  -1  -9   0   11.80    5.80 
  -1  -9   0   17.50    5.60 
  -1  -9   0   18.80    6.50 
  -1  -9   0   12.40    6.00 
   1  -9   0   22.30    5.80 
   1  -9   0   14.80    4.70 
   1  -9   0   21.60    5.20 
   1  -9   0   10.60    5.30 
   1   9   0   14.80    4.50 
  -1   9   0   18.00    4.80 
   1   9   0   19.40    5.30 
  -1   9   0   10.10    4.30 
  -1   9   0   19.90    5.40 
  -1   9   0   20.20    4.10 
   1   9   0   11.60    5.70 
  -1   9   0   10.30    5.60 
  -1   9   0   19.70    6.20 
   1   9   0   11.60    5.70 
   1   9   0   10.60    6.40 
   1   9   0   24.90    7.80 
  -2  -9   0  120.09   18.60 
  -2  -9   0  113.99   16.90 
   2  -9   0  116.19   17.20 
  -2  -9   0  103.59   17.20 
   2  -9   0  114.99   17.40 
  -2  -9   0  112.09   17.40 
   2  -9   0  117.39   18.10 
   2  -9   0  131.49   17.90 
  -2  -9   0  114.39   17.40 
   2  -9   0  121.49   17.20 
   2  -9   0  112.49   17.60 
   2   9   0  121.49   18.30 
   2   9   0  120.19   17.80 
  -2   9   0  119.99   17.70 
   2   9   0  122.99   19.60 
   2   9   0  116.09   17.80 
   2   9   0  103.19   17.40 
   2   9   0  120.59   17.40 
   2   9   0  127.99   17.20 
  -2   9   0  121.69   17.60 
  -2   9   0  107.19   15.90 
  -2   9   0  122.59   17.30 
   3  -9   0   86.69   13.60 
   3  -9   0   68.19   13.80 
  -3  -9   0   94.29   15.20 
   3  -9   0   91.09   14.40 
  -3  -9   0   94.69   14.10 
  -3  -9   0   83.79   13.20 
  -3  -9   0   87.39   13.80 
   3  -9   0   98.59   14.10 
   3  -9   0   96.19   13.80 
   3   9   0   86.49   14.40 
   3   9   0   92.89   16.20 
   3   9   0   88.09   14.90 
  -3   9   0   84.89   14.20 
   3   9   0  113.49   14.90 
   3   9   0  119.29   15.70 
   3   9   0   71.89   13.70 
   3   9   0   96.19   14.20 
   4  -9   0  281.17   38.30 
  -4  -9   0  242.28   37.70 
   4  -9   0  271.37   38.20 
   4  -9   0  287.47   38.20 
  -4  -9   0  292.47   37.40 
   4  -9   0  256.67   38.20 
   4  -9   0  311.77   38.60 
  -4  -9   0  274.27   38.50 
   4   9   0  265.77   35.70 
   4   9   0  224.28   35.10 
   4   9   0  269.77   35.60 
  -4   9   0  251.67   35.20 
  -4   9   0  238.38   34.20 
  -4   9   0  253.77   34.60 
   4   9   0  258.57   36.30 
  -4   9   0  287.17   35.50 
  -4   9   0  226.08   34.20 
  -4   9   0  262.27   34.80 
  -4   9   0  289.37   35.20 
   4   9   0  252.47   36.10 
   4   9   0  261.37   35.40 
  -5  -9   0   76.89   11.60 
  -5  -9   0   69.99   11.00 
   5  -9   0   85.89   12.10 
   5  -9   0   75.09   11.80 
   5  -9   0   83.49   11.80 
  -5  -9   0   65.49   10.90 
   5  -9   0   87.89   12.30 
  -5  -9   0   56.09   10.80 
   5  -9   0   79.69   12.00 
  -5  -9   0   83.99   13.90 
  -5  -9   0   73.49   11.90 
   5   9   0   58.59   13.80 
  -5   9   0   79.59   11.80 
   5   9   0   84.29   13.30 
  -5   9   0   93.29   13.60 
  -5   9   0  112.89   13.50 
  -5   9   0   61.49   12.60 
  -5   9   0   83.19   11.70 
  -5   9   0   97.39   12.20 
  -5   9   0   81.19   11.70 
  -5   9   0   75.49   12.90 
   5   9   0  116.69   16.40 
   5   9   0   70.59   14.00 
   5   9   0   68.89   11.50 
  -5   9   0   86.19   13.00 
  -5   9   0   76.19   12.40 
   5   9   0   76.49   12.30 
  -5   9   0   90.79   12.60 
   5   9   0   83.99   13.70 
   5   9   0   77.59   16.80 
   5   9   0   84.29   13.60 
  -6  -9   0   45.60    7.20 
   6  -9   0   45.50    8.30 
   6  -9   0   34.50    8.70 
  -6  -9   0   49.99    8.60 
  -6  -9   0   59.69    7.90 
  -6  -9   0   50.29   13.50 
  -6  -9   0   39.50    9.50 
   6  -9   0   42.40    7.90 
   6   9   0   34.30    9.40 
  -6   9   0   38.00    8.90 
  -6   9   0   42.40    7.70 
  -6   9   0   40.60    7.50 
   6   9   0   49.60    7.00 
   6   9   0   40.10    9.80 
   6   9   0   36.40   11.30 
  -6   9   0   66.39    7.70 
   6   9   0   26.40    9.90 
  -6   9   0   28.70    9.00 
  -6   9   0   46.40    7.20 
  -6   9   0   66.09    8.00 
   6   9   0   61.49    7.60 
   6   9   0   38.30   10.20 
  -6   9   0   48.50    9.70 
  -6   9   0   40.80   10.10 
   6   9   0   65.49   12.00 
  -7  -9   0   -0.50    3.30 
  -7  -9   0    4.10    4.40 
  -7  -9   0    0.70    4.80 
  -7  -9   0   -1.10    2.10 
  -7  -9   0   -2.90    7.80 
   7  -9   0   -4.20    3.80 
  -7  -9   0    3.70    5.60 
  -7  -9   0    1.90    3.40 
  -7  -9   0   -4.20    2.20 
   7  -9   0    2.30    5.40 
   7   9   0   -2.90    5.60 
  -7   9   0    2.60    2.60 
  -7   9   0   -2.10    2.40 
  -7   9   0   -1.20    5.10 
   7   9   0   -1.40    6.10 
  -7   9   0    6.00    4.90 
  -7   9   0   -0.40    3.30 
   7   9   0   -5.00    2.50 
  -7   9   0    3.20    2.50 
  -7   9   0   -2.30    4.00 
  -7   9   0    2.20    6.40 
   7   9   0   13.50    6.10 
   7   9   0    4.90    7.10 
   7   9   0    2.00    2.00 
  -7   9   0    2.60    3.10 
   7   9   0   -2.40    6.30 
  -8  -9   0    7.70    3.60 
  -8  -9   0    3.00    3.10 
   8  -9   0  -12.40    5.00 
  -8  -9   0    3.40    7.50 
  -8  -9   0    3.10    3.80 
  -8  -9   0   -4.30    4.80 
  -8  -9   0    6.30    5.10 
  -8  -9   0    4.70    2.50 
  -8   9   0    2.50    3.10 
  -8   9   0    4.60    4.00 
  -8   9   0    1.20    4.60 
   8   9   0    5.80    2.80 
   8   9   0    6.40    6.00 
  -8   9   0    6.30    4.90 
  -8   9   0    2.50    2.90 
   8   9   0    5.30    2.10 
  -8   9   0    9.30    2.80 
  -8   9   0    6.10    2.50 
   8   9   0   -3.80    5.80 
  -8   9   0   -2.80    6.30 
  -9  -9   0    4.40    2.00 
  -9  -9   0    0.20    4.00 
  -9  -9   0   -3.50    5.90 
  -9  -9   0   -1.10    2.80 
  -9  -9   0   -0.30    3.80 
  -9   9   0   -0.80    4.50 
  -9   9   0   -5.50    5.40 
   9   9   0    4.60    5.00 
  -9   9   0   -0.70    3.00 
  -9   9   0   -1.20    2.00 
  -9   9   0    2.90    4.40 
   9   9   0    2.20    2.10 
   9   9   0    3.50    5.00 
  -9   9   0    3.80    2.80 
   0 -10   0   67.99   13.10 
   0 -10   0   82.79   12.20 
   0 -10   0   86.09   12.50 
   0 -10   0   74.49   12.40 
   0 -10   0   84.29   13.30 
   0 -10   0   89.09   12.50 
   0 -10   0   72.79   12.80 
   0  10   0   65.19   12.00 
   0  10   0   76.99   11.50 
   0  10   0   70.69   13.70 
   0  10   0   87.29   12.60 
   0  10   0   85.09   12.30 
   0  10   0   86.09   13.50 
   1 -10   0  180.38   27.80 
  -1 -10   0  176.58   26.00 
   1 -10   0  218.48   27.10 
   1 -10   0  195.68   26.50 
   1 -10   0  185.98   28.40 
  -1 -10   0  181.78   26.70 
  -1 -10   0  186.68   26.00 
  -1 -10   0  178.38   26.60 
   1 -10   0  175.78   28.50 
   1 -10   0  165.88   26.20 
   1 -10   0  173.78   26.60 
  -1 -10   0  215.48   27.30 
  -1 -10   0  154.58   26.80 
  -1  10   0  210.68   26.50 
   1  10   0  179.98   25.30 
   1  10   0  180.18   26.30 
  -1  10   0  203.28   25.40 
  -1  10   0  162.98   25.10 
  -1  10   0  182.18   24.70 
  -1  10   0  159.18   25.80 
  -1  10   0  163.68   24.80 
   1  10   0  161.18   25.70 
   1  10   0  185.08   25.50 
   1  10   0  190.08   25.00 
  -2 -10   0   76.29   15.00 
  -2 -10   0   91.29   15.90 
   2 -10   0   96.19   15.20 
   2 -10   0   88.29   15.70 
  -2 -10   0  125.19   16.60 
   2 -10   0  102.09   15.40 
   2 -10   0   92.39   15.20 
  -2 -10   0  101.79   15.00 
  -2 -10   0  104.19   15.50 
  -2 -10   0   87.89   15.20 
   2 -10   0  101.09   14.90 
   2 -10   0   93.89   14.90 
   2 -10   0  120.09   16.00 
  -2  10   0  103.69   15.10 
   2  10   0  124.59   17.90 
  -2  10   0  114.29   15.70 
   2  10   0   91.39   15.40 
   2  10   0   97.89   15.30 
  -2  10   0   96.79   13.60 
  -2  10   0  100.39   15.20 
   2  10   0   89.39   14.50 
   2  10   0  100.09   16.70 
   2  10   0   79.29   14.90 
   2  10   0   88.59   15.10 
   3 -10   0  129.89   20.70 
   3 -10   0  141.89   20.40 
   3 -10   0  124.19   21.00 
  -3 -10   0  157.38   20.00 
   3 -10   0  146.89   20.50 
  -3 -10   0  135.99   20.30 
   3 -10   0  147.19   20.80 
  -3 -10   0  141.59   21.70 
  -3 -10   0  136.59   21.00 
   3 -10   0  136.29   20.60 
   3  10   0  135.29   20.50 
   3  10   0  104.29   20.60 
   3  10   0  146.49   20.50 
   3  10   0  158.98   22.40 
   3  10   0  138.39   21.70 
   3  10   0  132.89   20.00 
  -3  10   0  152.28   20.30 
   3  10   0  140.39   20.80 
   4 -10   0   18.60    6.10 
  -4 -10   0    1.50    5.20 
  -4 -10   0   16.10    4.70 
  -4 -10   0   18.60    5.30 
  -4 -10   0   12.40    8.00 
   4 -10   0   21.20    5.70 
  -4 -10   0   25.70    4.20 
  -4 -10   0   15.80    4.00 
   4 -10   0   24.30    5.90 
   4 -10   0   27.50    6.10 
   4 -10   0   21.00    8.50 
  -4  10   0   32.30    9.50 
  -4  10   0   18.50    4.00 
  -4  10   0   28.00    5.10 
  -4  10   0   17.90    5.90 
   4  10   0   21.50    4.20 
   4  10   0   19.00    6.20 
   4  10   0   26.40   12.80 
   4  10   0   23.00    6.80 
  -4  10   0   20.00    4.60 
   4  10   0   25.20    7.40 
   4  10   0   25.30    6.80 
   4  10   0   24.20    7.50 
  -4  10   0   22.80    5.90 
   4  10   0   22.00    3.80 
  -5 -10   0    3.50    2.90 
   5 -10   0    4.60    4.40 
  -5 -10   0    6.40    5.20 
   5 -10   0   -2.50    5.20 
   5 -10   0    4.50    5.40 
  -5 -10   0    4.10    3.10 
   5 -10   0    6.10    4.70 
  -5 -10   0    2.70    2.80 
   5 -10   0    1.30    4.30 
  -5 -10   0   -8.10    3.60 
  -5 -10   0   21.30    8.00 
   5  10   0   -3.00    5.70 
  -5  10   0   -5.00    5.00 
  -5  10   0    3.60    4.20 
  -5  10   0    3.90    3.40 
  -5  10   0    1.80    2.90 
  -5  10   0    0.70    4.30 
   5  10   0    2.00    1.80 
   5  10   0    4.30    5.80 
  -5  10   0    2.60    4.50 
  -5  10   0    0.50    2.10 
   5  10   0   -4.70    2.60 
   5  10   0    5.90    6.30 
   5  10   0   -5.60    5.20 
   5  10   0    2.70    6.80 
   5  10   0   -2.90    8.00 
  -5  10   0    1.80    2.10 
   5  10   0   -4.10    6.10 
  -5  10   0    0.20    2.00 
  -5  10   0    7.10    4.80 
  -6 -10   0    6.90    5.80 
  -6 -10   0    1.90    3.20 
   6 -10   0    3.30    4.60 
  -6 -10   0    0.10    2.70 
   6 -10   0   -3.80    4.30 
  -6 -10   0   -4.10    7.40 
  -6 -10   0    2.90    4.10 
  -6 -10   0    1.40    3.30 
   6 -10   0    8.10    5.60 
   6 -10   0    6.20    5.50 
   6 -10   0    2.60    4.80 
  -6  10   0    6.00    6.50 
   6  10   0    3.10    7.00 
   6  10   0    3.20    2.70 
   6  10   0   10.80    6.10 
  -6  10   0   10.00    5.60 
  -6  10   0   -0.50    4.50 
   6  10   0   -4.00    8.30 
   6  10   0   11.60    6.50 
  -6  10   0   -0.10    4.60 
   6  10   0    2.80    6.40 
  -6  10   0    3.80    3.40 
  -6  10   0    3.70    4.60 
  -6  10   0   -2.70    2.30 
   6  10   0   -0.40    6.50 
  -6  10   0    4.70    2.60 
  -6  10   0   -1.60    2.20 
  -6  10   0   -1.60    4.80 
   6  10   0    4.90    2.00 
   7 -10   0    9.60    6.10 
  -7 -10   0   15.50    7.10 
  -7 -10   0   10.40    5.30 
  -7 -10   0   12.90    4.20 
  -7 -10   0    7.00    5.20 
   7 -10   0   13.70    5.10 
  -7 -10   0   20.90    9.00 
  -7 -10   0   14.70    3.50 
  -7 -10   0   14.70    4.10 
  -7 -10   0   15.30    3.30 
  -7  10   0   21.70    7.60 
  -7  10   0   19.90    3.90 
   7  10   0   12.30    7.00 
  -7  10   0   17.10    4.50 
  -7  10   0   17.90    3.90 
  -7  10   0   21.40    6.70 
   7  10   0   20.50    8.90 
  -7  10   0   20.40    3.80 
  -7  10   0   13.80    4.30 
  -7  10   0   17.90    5.90 
   7  10   0    9.90    3.20 
  -7  10   0   24.10    5.80 
   7  10   0   22.40    7.20 
   7  10   0   24.30    4.10 
   7  10   0   26.90    7.50 
  -8 -10   0    7.90    5.40 
  -8 -10   0    4.70    3.50 
  -8 -10   0    4.20    7.20 
  -8 -10   0    6.00    4.10 
  -8 -10   0    8.20    2.70 
  -8 -10   0    8.50    4.80 
   8 -10   0    4.50    5.40 
  -8  10   0   16.40    6.70 
  -8  10   0    2.40    4.00 
  -8  10   0    6.30    4.80 
   8  10   0    7.20    6.20 
  -8  10   0   10.40    2.70 
   8  10   0    4.40    2.10 
  -8  10   0    8.10    5.00 
  -8  10   0    2.30    2.80 
   8  10   0    8.90    2.90 
  -8  10   0    6.10    2.70 
   8  10   0    5.50    6.40 
  -8  10   0    6.40    3.10 
  -9 -10   0   -2.90    3.50 
  -9 -10   0    0.70    1.70 
  -9 -10   0    2.00    2.90 
  -9 -10   0    2.20    6.40 
  -9 -10   0    6.80    4.60 
   9  10   0    1.90    4.70 
  -9  10   0    1.80    5.70 
  -9  10   0   -1.70    4.10 
  -9  10   0    3.30    2.90 
  -9  10   0    2.40    5.30 
   9  10   0   -0.20    2.00 
   9  10   0   11.10    5.70 
  -9  10   0    0.30    1.80 
  -9  10   0    1.20    2.80 
  -9  10   0    2.10    2.30 
   0 -11   0    5.60    4.50 
   0 -11   0   -0.20    4.80 
   0 -11   0    1.10    4.40 
   0 -11   0   -6.30    4.70 
   0 -11   0    1.20    4.90 
   0 -11   0   -0.40    5.30 
   0 -11   0   -1.00    5.90 
   0  11   0    3.20    5.40 
   0  11   0    5.20    4.30 
   0  11   0    0.70    5.40 
   0  11   0   -2.90    3.10 
   0  11   0    3.80    4.50 
   0  11   0    1.40    4.10 
  -1 -11   0   14.00    4.50 
  -1 -11   0   11.50    5.30 
  -1 -11   0   10.10    6.00 
  -1 -11   0    5.70    4.30 
  -1 -11   0    8.60    5.60 
   1 -11   0    5.20    4.70 
   1 -11   0   13.70    5.40 
   1 -11   0    1.50    4.70 
   1 -11   0    2.40    5.10 
   1 -11   0   19.20    6.40 
   1 -11   0   -3.10    4.30 
   1 -11   0   13.80    6.70 
  -1 -11   0   13.20    6.40 
  -1 -11   0   22.60    6.80 
  -1  11   0   11.30    3.50 
   1  11   0    5.60    4.00 
  -1  11   0   11.50    5.00 
  -1  11   0   13.00    6.20 
  -1  11   0    9.80    5.50 
  -1  11   0    1.30    4.30 
   1  11   0   19.10    6.90 
   1  11   0    4.90    6.50 
  -1  11   0    3.30    3.70 
   1  11   0    5.90    5.00 
   1  11   0    8.40    5.00 
   1  11   0    3.80    5.00 
   2 -11   0   -1.60    6.20 
   2 -11   0    0.80    4.80 
  -2 -11   0    1.70    4.80 
  -2 -11   0    5.00    4.00 
   2 -11   0   -2.30    4.70 
  -2 -11   0    8.70    5.20 
  -2 -11   0    9.70    4.20 
  -2 -11   0    0.30    4.40 
  -2 -11   0    3.90    5.20 
   2 -11   0    3.30    5.10 
   2 -11   0    3.70    4.50 
   2 -11   0    3.10    5.00 
   2 -11   0    5.00    5.40 
  -2 -11   0    1.20    5.30 
   2  11   0    0.90    5.10 
  -2  11   0   -6.90    3.70 
   2  11   0   -3.30    5.60 
   2  11   0   -5.90    4.30 
  -2  11   0   -0.40    1.80 
   2  11   0    1.60    3.90 
  -2  11   0    4.00    2.10 
  -2  11   0   -6.00    3.80 
   2  11   0    3.30    6.20 
  -2  11   0    4.00    5.30 
   2  11   0  -13.10    4.40 
   2  11   0    4.80    4.80 
   3 -11   0   12.50    5.70 
  -3 -11   0   11.10    5.50 
   3 -11   0   16.60    5.70 
  -3 -11   0   11.80    5.30 
  -3 -11   0   23.20    4.50 
  -3 -11   0   30.20    8.20 
  -3 -11   0   14.20    6.10 
   3 -11   0   22.90    5.90 
  -3 -11   0   13.00    4.90 
   3 -11   0   21.20   11.80 
   3 -11   0   23.80    6.30 
   3 -11   0   18.20    6.30 
   3  11   0   15.80    6.60 
   3  11   0   25.70    8.30 
   3  11   0   20.40    6.20 
   3  11   0   15.60    7.40 
   3  11   0   17.80    5.70 
  -3  11   0   12.50    3.30 
   3  11   0   17.60    3.20 
  -3  11   0   12.50    4.80 
  -3  11   0   18.40    3.30 
   3  11   0   20.20    6.60 
  -3  11   0   12.10    4.80 
   3  11   0   21.50    3.80 
   3  11   0   14.20    5.20 
  -3  11   0   23.00    5.70 
  -3  11   0   12.20    4.10 
  -4 -11   0    5.50    3.20 
   4 -11   0   10.60    5.90 
  -4 -11   0    9.90    3.50 
   4 -11   0   11.80    8.00 
  -4 -11   0   11.20    3.50 
   4 -11   0   -1.80    4.60 
  -4 -11   0   -2.80    4.90 
  -4 -11   0   -1.10    4.70 
   4 -11   0    2.40    5.00 
  -4 -11   0   13.90    7.00 
  -4 -11   0    9.00    5.60 
   4 -11   0   12.60    5.20 
  -4 -11   0    8.20    5.00 
   4  11   0   21.10    6.50 
   4  11   0   11.70    2.50 
  -4  11   0   12.30    2.90 
  -4  11   0   21.70    4.30 
   4  11   0   -1.00    4.80 
   4  11   0    1.00    5.70 
  -4  11   0   18.90    5.80 
   4  11   0   18.60    7.40 
  -4  11   0    6.50    3.50 
  -4  11   0    8.30    4.20 
   4  11   0    8.20    6.70 
   4  11   0    9.30    3.10 
   4  11   0    2.60    6.10 
  -4  11   0   18.50    5.30 
   4  11   0    9.60    6.20 
  -4  11   0    5.80    2.50 
  -4  11   0    7.20    5.10 
  -4  11   0    9.00    2.20 
  -5 -11   0   32.60    7.30 
  -5 -11   0   15.60    8.30 
   5 -11   0   22.30    7.20 
   5 -11   0   28.20    6.80 
  -5 -11   0   29.30    5.10 
   5 -11   0   14.00    6.40 
   5 -11   0   28.30    6.70 
  -5 -11   0   38.30    5.40 
  -5 -11   0   20.00    5.80 
  -5  11   0   30.90    5.50 
  -5  11   0   35.30    5.60 
   5  11   0   45.40   11.10 
   5  11   0   18.20    9.10 
   5  11   0   37.50    5.20 
  -5  11   0   29.20    4.80 
   5  11   0   32.70    8.40 
   5  11   0   31.60    5.70 
  -5  11   0   42.50    7.20 
  -5  11   0   32.90    6.10 
   5  11   0   26.70    8.20 
  -5  11   0   24.10    6.60 
   5  11   0   24.50    8.30 
  -5  11   0   38.50    7.40 
  -5  11   0   35.90    7.90 
   5  11   0   32.60    9.90 
  -5  11   0   42.40    5.80 
   5  11   0   33.40    8.50 
  -5  11   0   49.50    7.80 
  -5  11   0   30.40    6.10 
  -6 -11   0   60.39    9.50 
  -6 -11   0   38.90    7.40 
   6 -11   0   43.60    8.80 
  -6 -11   0   45.30    8.70 
   6 -11   0   61.69    9.60 
  -6 -11   0   43.80    7.20 
   6 -11   0   43.20    8.90 
   6 -11   0   47.50    9.40 
  -6 -11   0   32.00   10.70 
  -6  11   0   55.99    7.60 
   6  11   0   45.40   10.20 
  -6  11   0   42.40    7.70 
  -6  11   0   46.10    9.10 
   6  11   0   54.59    7.20 
  -6  11   0   43.40    7.90 
   6  11   0   68.39   13.20 
  -6  11   0   52.59    9.40 
  -6  11   0   45.80    8.50 
   6  11   0   44.30   10.30 
   6  11   0   21.70   10.20 
   6  11   0   49.99   11.30 
   6  11   0   26.60   11.00 
   6  11   0   52.59    7.70 
  -6  11   0   48.70   10.20 
  -6  11   0   50.49    7.40 
  -6  11   0   50.99    7.50 
  -7 -11   0   11.40    5.00 
   7 -11   0    6.80    5.60 
  -7 -11   0    7.70    3.00 
   7 -11   0    4.10    4.90 
  -7 -11   0    2.80    5.60 
  -7 -11   0   13.50    5.20 
  -7 -11   0    6.10    3.70 
  -7 -11   0   12.10    7.90 
  -7 -11   0    7.70    2.90 
   7 -11   0    7.30    5.80 
   7  11   0   10.90    8.60 
   7  11   0    8.60    6.80 
   7  11   0   13.20    7.30 
  -7  11   0    4.10    5.40 
   7  11   0   14.30    6.80 
   7  11   0   11.90    6.50 
  -7  11   0   12.10    3.10 
  -7  11   0    4.10    4.60 
  -7  11   0    0.20    5.90 
  -7  11   0    5.60    7.40 
  -7  11   0   14.10    3.10 
   7  11   0    8.40    3.00 
  -7  11   0    7.80    2.80 
  -7  11   0    6.70    3.40 
  -7  11   0    9.00    5.70 
   7  11   0    8.80    3.20 
   8 -11   0   -6.10    6.10 
   8 -11   0    3.80    5.20 
  -8 -11   0   14.00    3.10 
  -8 -11   0    7.00    4.80 
  -8 -11   0   -0.30    5.00 
  -8 -11   0   -1.50    6.90 
  -8 -11   0   12.00    3.60 
  -8 -11   0   11.60    4.20 
  -8  11   0   11.10    3.10 
   8  11   0    2.10    6.00 
  -8  11   0    5.20    3.40 
  -8  11   0   11.20    2.70 
  -8  11   0    2.60    4.00 
  -8  11   0    6.10    4.40 
  -8  11   0    3.50    4.80 
  -8  11   0    9.40    6.30 
   8  11   0    3.80    5.60 
  -8  11   0   12.90    2.90 
   8  11   0    7.40    2.30 
   8  11   0   11.50    2.90 
  -9 -11   0    2.40    2.50 
  -9 -11   0    0.90    1.70 
  -9 -11   0    1.60    3.10 
  -9 -11   0    1.90    3.60 
  -9 -11   0    2.10    5.10 
  -9  11   0    1.30    3.70 
   9  11   0   -0.60    1.90 
   9  11   0    3.90    4.50 
  -9  11   0   -1.90    2.30 
  -9  11   0   10.00    5.60 
  -9  11   0    4.90    4.00 
  -9  11   0   -0.30    2.60 
  -9  11   0   -0.50    2.10 
   9  11   0   -1.80    5.00 
  -9  11   0   -2.90    1.60 
   0 -12   0   30.60    6.70 
   0 -12   0   33.90    6.70 
   0 -12   0   29.60    7.10 
   0 -12   0   30.90    7.20 
   0 -12   0   36.20    8.40 
   0 -12   0   19.70    7.30 
   0 -12   0   20.00    7.90 
   0  12   0   22.60    5.30 
   0  12   0   24.20    7.40 
   0  12   0   22.30    7.60 
   1 -12   0  258.97   36.00 
   1 -12   0  246.78   34.80 
  -1 -12   0  244.98   35.30 
   1 -12   0  277.87   35.20 
   1 -12   0  256.77   34.80 
  -1 -12   0  263.97   35.30 
  -1 -12   0  240.08   35.80 
  -1 -12   0  240.68   35.60 
  -1 -12   0  232.28   35.00 
  -1 -12   0  255.17   34.60 
   1 -12   0  239.68   34.90 
   1 -12   0  255.67   35.40 
  -1  12   0  296.47   34.80 
   1  12   0  226.78   34.90 
   1  12   0  259.97   34.20 
   1  12   0  243.78   35.50 
  -1  12   0  250.57   33.80 
  -1  12   0  236.68   33.80 
   1  12   0  246.28   34.10 
   1  12   0  263.87   34.80 
   1  12   0  226.78   34.70 
  -1  12   0  234.68   35.00 
  -2 -12   0   11.90    4.10 
  -2 -12   0   22.70    6.80 
   2 -12   0    6.40    6.80 
  -2 -12   0    4.80    5.60 
   2 -12   0   11.70    5.20 
  -2 -12   0    9.00    4.30 
  -2 -12   0    8.80    4.60 
   2 -12   0    5.20    5.40 
   2 -12   0   13.80    5.60 
   2 -12   0    3.50    4.80 
  -2 -12   0    7.60    2.20 
   2 -12   0   18.40    6.40 
  -2 -12   0   -1.40    4.30 
   2 -12   0   11.80    5.40 
  -2 -12   0    5.20    5.80 
   2  12   0    9.00    5.50 
  -2  12   0   -0.20    4.10 
   2  12   0   16.90    5.80 
   2  12   0   13.90    2.50 
   2  12   0    4.90    4.70 
   2  12   0   14.30    2.30 
  -2  12   0   -3.70    4.20 
   2  12   0   -0.80    5.40 
   2  12   0    4.40    4.50 
  -2  12   0    8.20    2.10 
   2  12   0    5.90    6.30 
   2  12   0   21.00    7.50 
  -2  12   0   15.20    5.20 
  -2  12   0   12.40    3.60 
  -2  12   0    2.30    2.00 
   3 -12   0   12.50    5.40 
   3 -12   0   -3.20    4.80 
   3 -12   0   24.30    8.80 
  -3 -12   0    8.50    2.40 
  -3 -12   0   12.70    4.00 
  -3 -12   0   12.50    6.30 
  -3 -12   0    9.70    4.60 
   3 -12   0    2.90    7.50 
  -3 -12   0   27.00    7.30 
   3 -12   0    9.90    5.70 
  -3 -12   0    7.20    6.00 
  -3 -12   0    7.60    4.80 
  -3 -12   0    0.50    5.00 
  -3  12   0   14.80    4.40 
  -3  12   0   20.00    6.30 
  -3  12   0    8.50    3.00 
   3  12   0   17.30    8.00 
   3  12   0   12.20    5.70 
  -3  12   0   13.20    3.70 
   3  12   0   14.40    6.30 
   3  12   0   13.40    3.10 
   3  12   0   13.10    5.30 
  -3  12   0    8.20    4.00 
  -3  12   0    8.50    3.20 
   3  12   0    3.00    6.10 
   3  12   0   12.00    6.30 
  -3  12   0   12.00    5.40 
   3  12   0    9.10    7.20 
   3  12   0   14.60    2.80 
  -4 -12   0   51.59    7.80 
  -4 -12   0   47.50    8.50 
   4 -12   0   43.50    9.20 
   4 -12   0   45.30    9.10 
  -4 -12   0   54.09    7.90 
  -4 -12   0   52.99    8.90 
   4 -12   0   36.90    8.80 
   4 -12   0   72.59   10.60 
  -4 -12   0   52.59    9.20 
  -4 -12   0   46.60   10.40 
   4 -12   0   37.40    7.10 
   4 -12   0   33.40   11.60 
   4 -12   0   40.50    9.50 
  -4  12   0   41.70    8.20 
   4  12   0   56.49    7.60 
  -4  12   0   59.49    7.90 
  -4  12   0   47.40    8.70 
   4  12   0   49.99    7.80 
  -4  12   0   48.00    8.20 
   4  12   0   34.50   10.10 
   4  12   0   42.40    9.30 
   4  12   0   58.59   12.40 
   4  12   0   41.60    9.70 
   4  12   0   38.10   10.30 
  -4  12   0   72.19   10.60 
  -4  12   0   69.19   10.50 
   4  12   0   51.29   11.00 
   4  12   0   40.70   11.30 
  -4  12   0   56.89    7.80 
  -4  12   0   42.60    8.70 
  -4  12   0   54.39    7.30 
   5 -12   0   28.30    7.60 
  -5 -12   0   24.40    5.60 
   5 -12   0   35.80    7.60 
   5 -12   0   27.60    7.60 
   5 -12   0   24.20    7.90 
  -5 -12   0   47.40    7.70 
  -5 -12   0   34.00    5.80 
  -5 -12   0   31.90    9.40 
  -5 -12   0   37.80    8.60 
  -5  12   0   30.40    5.10 
  -5  12   0   24.40    7.80 
   5  12   0   48.00   11.70 
   5  12   0   35.60    8.60 
   5  12   0   37.60    6.10 
   5  12   0   40.70    9.40 
  -5  12   0   41.40    6.00 
   5  12   0   33.30    5.90 
   5  12   0   24.20    9.80 
  -5  12   0   36.20    6.90 
  -5  12   0   37.60    7.60 
  -5  12   0   48.50    6.70 
   5  12   0   37.00    9.20 
   5  12   0   41.90    8.60 
  -5  12   0   42.90    8.20 
  -5  12   0   35.50    5.80 
  -5  12   0   23.40    7.70 
  -5  12   0   30.40    7.00 
   5  12   0   16.70    9.70 
  -5  12   0   39.20    5.80 
   6 -12   0    7.90    5.40 
   6 -12   0    5.00    5.70 
  -6 -12   0   20.20    7.00 
  -6 -12   0   11.30    7.90 
  -6 -12   0    8.90    3.70 
  -6 -12   0    1.50    2.80 
   6 -12   0    2.60    5.90 
  -6 -12   0    1.50    4.60 
   6 -12   0   -2.70    5.20 
   6 -12   0    6.50    5.80 
  -6  12   0    0.40    3.60 
  -6  12   0    0.90    2.40 
  -6  12   0    3.30    4.70 
  -6  12   0    2.00    3.60 
   6  12   0   -1.80    6.10 
  -6  12   0    5.50    4.80 
   6  12   0   -6.80    8.30 
   6  12   0    0.70    2.90 
   6  12   0    9.40    7.50 
  -6  12   0   -0.70    4.70 
  -6  12   0    0.70    2.40 
  -6  12   0    0.70    2.40 
  -6  12   0   -6.80    5.60 
   6  12   0    2.70    2.00 
   6  12   0    9.60    7.40 
   6  12   0    2.80    6.00 
   6  12   0   -0.50    6.90 
   7 -12   0   22.90    6.50 
  -7 -12   0   18.80    4.50 
   7 -12   0    4.50    6.30 
  -7 -12   0   18.00    6.90 
  -7 -12   0   17.90    6.00 
  -7 -12   0   26.20    4.30 
   7 -12   0   13.30    6.50 
  -7 -12   0   23.50    4.00 
  -7 -12   0   11.30    8.10 
  -7 -12   0   18.00    5.50 
   7  12   0   19.80    8.50 
  -7  12   0   19.20    3.80 
  -7  12   0   20.50    3.90 
  -7  12   0   15.60    4.30 
  -7  12   0   15.40    6.50 
   7  12   0   22.50    3.50 
   7  12   0   13.90    7.20 
  -7  12   0   19.10    4.00 
   7  12   0   13.50    7.70 
  -7  12   0   20.50    4.70 
   7  12   0   18.30    7.50 
  -7  12   0   18.20    5.60 
   7  12   0   21.70    4.10 
  -7  12   0   20.50    7.20 
   7  12   0   30.40   10.80 
  -7  12   0   15.10    6.60 
   8 -12   0    1.50    5.30 
  -8 -12   0   12.80    4.50 
  -8 -12   0    9.10    2.60 
  -8 -12   0   11.20    3.50 
  -8 -12   0   -1.40    3.60 
   8 -12   0    3.30    5.40 
  -8 -12   0    7.00    6.90 
  -8 -12   0    4.20    4.40 
  -8  12   0    4.30    3.70 
  -8  12   0    9.70    2.60 
   8  12   0    6.20    2.40 
  -8  12   0    7.50    3.20 
  -8  12   0   -5.80    9.60 
  -8  12   0    0.80    4.10 
   8  12   0    7.30    2.70 
  -8  12   0    9.20    2.70 
  -8  12   0   11.00    4.70 
   8  12   0   -5.70    7.20 
   8  12   0    9.80    5.90 
  -8  12   0    9.60    2.80 
  -9 -12   0   11.10    4.00 
  -9 -12   0    8.80    2.80 
  -9 -12   0    8.50    4.40 
  -9 -12   0    5.40    3.10 
  -9 -12   0   15.40    2.50 
  -9  12   0   10.90    2.20 
  -9  12   0    6.20    3.70 
  -9  12   0    6.90    3.00 
   9  12   0   11.80    2.50 
   9  12   0   -1.40    4.90 
  -9  12   0   13.60    2.90 
   9  12   0    4.90    4.30 
  -9  12   0   11.60    4.20 
  -9  12   0   14.80    2.90 
   0 -13   0    0.60    6.20 
   0 -13   0    3.10    5.40 
   0 -13   0    3.40    4.80 
   0 -13   0    4.00    5.50 
   0 -13   0    1.70    5.80 
   0 -13   0    2.00    2.20 
   0 -13   0    1.80    5.20 
   0 -13   0    3.30    4.90 
   0 -13   0   -0.40    2.00 
   0  13   0   -2.10    2.80 
   0  13   0    0.60    4.60 
   0  13   0   -7.70    5.60 
   0  13   0    0.60    3.60 
   0  13   0   -0.10    6.20 
   0  13   0   -2.70    1.50 
   0  13   0   -1.60    1.70 
   0  13   0   -0.70    4.50 
   0  13   0   -5.10    4.00 
  -1 -13   0    8.80    2.50 
   1 -13   0   17.40    6.70 
  -1 -13   0   11.70    2.40 
   1 -13   0    8.60    5.70 
   1 -13   0    6.70    6.10 
   1 -13   0   12.60    5.60 
  -1 -13   0    6.80    4.90 
   1 -13   0    3.30    2.40 
  -1 -13   0    7.90    5.60 
  -1 -13   0   15.10    7.10 
  -1 -13   0   11.40    6.40 
   1 -13   0   -1.20    6.40 
   1 -13   0    3.60    5.00 
   1 -13   0    9.70    2.80 
  -1 -13   0    7.10    5.80 
  -1 -13   0    7.20    6.20 
   1 -13   0   14.60    5.70 
  -1 -13   0   11.50    5.20 
  -1  13   0    4.20    1.70 
  -1  13   0    5.30    3.40 
  -1  13   0    7.20    3.40 
   1  13   0   12.00    2.40 
   1  13   0   11.20    5.50 
   1  13   0    6.30    2.10 
   1  13   0   -1.90    5.00 
  -1  13   0    0.80    3.00 
   1  13   0    4.90    4.30 
   1  13   0    5.20    2.10 
   1  13   0   13.90    7.10 
  -1  13   0    7.70    6.00 
  -1  13   0   -0.60    5.30 
   1  13   0    7.10    3.10 
   1  13   0   15.30    5.10 
   1  13   0   10.30    4.80 
   1  13   0    2.80    6.30 
  -1  13   0    6.60    5.00 
   2 -13   0   43.50    9.50 
   2 -13   0   51.99   10.30 
  -2 -13   0   44.50    7.00 
   2 -13   0   52.39    9.40 
  -2 -13   0   41.60    8.60 
   2 -13   0   46.80    7.10 
   2 -13   0   63.69   10.60 
  -2 -13   0   46.10    7.00 
   2 -13   0   44.70   10.70 
  -2 -13   0   34.30    9.90 
  -2 -13   0   50.69    9.70 
  -2 -13   0   51.09    8.40 
   2 -13   0   63.09    9.70 
   2 -13   0   44.50    9.40 
  -2 -13   0   35.90    9.10 
   2 -13   0   56.69    7.30 
  -2 -13   0   61.19   10.90 
  -2 -13   0   39.80    8.40 
  -2 -13   0   39.90   10.20 
  -2  13   0   43.50    7.30 
  -2  13   0   45.80    7.50 
   2  13   0   37.90    8.90 
   2  13   0   29.50   11.40 
  -2  13   0   42.60    8.40 
  -2  13   0   50.69    6.90 
   2  13   0   65.49   17.60 
   2  13   0   40.90    6.70 
   2  13   0   46.10    9.50 
  -2  13   0   37.90    8.30 
  -2  13   0   44.50    7.00 
  -2  13   0   61.49    9.70 
   2  13   0   49.30    6.70 
   2  13   0   35.50   11.10 
   2  13   0   50.09    6.90 
   2  13   0   40.80    8.20 
  -2  13   0   48.80    6.70 
   3 -13   0   41.00    9.20 
  -3 -13   0   35.80    9.30 
   3 -13   0   51.79   10.90 
   3 -13   0   35.50   10.40 
  -3 -13   0   40.50    6.10 
   3 -13   0   52.29    8.90 
  -3 -13   0   37.70    7.00 
  -3 -13   0   40.00    8.50 
  -3 -13   0   32.60    7.70 
   3 -13   0   45.00    7.30 
  -3 -13   0   37.80    9.00 
  -3 -13   0   37.10    7.80 
  -3 -13   0   37.50    7.60 
   3 -13   0   40.90    9.00 
   3 -13   0   48.40    9.60 
   3 -13   0   42.40    8.80 
  -3 -13   0   45.10   10.10 
  -3  13   0   40.80    7.10 
   3  13   0   42.10    8.60 
  -3  13   0   51.99    9.00 
   3  13   0   40.10    6.20 
   3  13   0   41.30    6.30 
   3  13   0   34.10    9.80 
  -3  13   0   48.40    6.50 
   3  13   0   50.49   11.50 
   3  13   0   40.50    8.20 
   3  13   0   37.80    6.40 
  -3  13   0   39.70    7.40 
  -3  13   0   49.30    8.90 
   3  13   0   33.90   10.80 
   3  13   0   42.80    9.50 
  -3  13   0   34.70    6.60 
  -3  13   0   40.00    6.10 
  -3  13   0   43.20    6.40 
   3  13   0   46.30    9.40 
   4 -13   0   22.90    6.80 
  -4 -13   0   20.80    8.20 
   4 -13   0   26.20    4.50 
  -4 -13   0   26.00    5.10 
  -4 -13   0   20.10    5.20 
   4 -13   0   15.50   10.50 
   4 -13   0   32.80    7.60 
   4 -13   0   28.30    7.10 
  -4 -13   0   19.40    3.80 
  -4 -13   0   33.90    5.50 
   4 -13   0   25.20    4.20 
  -4 -13   0   28.20    6.20 
   4 -13   0    8.20    7.20 
  -4 -13   0    5.10    7.30 
  -4 -13   0   23.80    5.70 
   4 -13   0   24.10    7.30 
  -4  13   0   28.30    4.00 
  -4  13   0   21.30    4.40 
   4  13   0   24.80    7.40 
  -4  13   0   27.00    6.40 
   4  13   0   24.10    9.50 
  -4  13   0   23.50    6.00 
  -4  13   0   28.20    5.90 
   4  13   0   20.50    7.10 
   4  13   0   18.00    8.00 
   4  13   0   24.00    4.30 
  -4  13   0   29.70    4.70 
   4  13   0   24.70    4.70 
   4  13   0   25.50    8.80 
  -4  13   0   27.70    4.80 
  -4  13   0   30.50    5.70 
  -4  13   0   25.50    5.20 
   4  13   0   14.30    8.50 
   4  13   0   24.10    7.90 
  -4  13   0   31.70    8.00 
  -5 -13   0   16.00    4.40 
  -5 -13   0   15.50    5.20 
   5 -13   0    5.30    8.60 
   5 -13   0   16.90    6.50 
  -5 -13   0    3.20    7.80 
   5 -13   0   12.10    5.70 
   5 -13   0   24.90    7.10 
  -5 -13   0   12.80    6.20 
   5 -13   0   16.30    7.20 
  -5 -13   0   20.60    4.20 
   5 -13   0   11.20    6.00 
  -5  13   0   18.60    7.10 
  -5  13   0   17.30    5.60 
   5  13   0    7.80    8.60 
  -5  13   0   11.30    4.40 
   5  13   0   16.60    8.30 
   5  13   0   13.00    4.00 
   5  13   0   10.30    7.80 
  -5  13   0   13.50    5.90 
  -5  13   0   22.80    3.90 
   5  13   0    7.70   12.20 
  -5  13   0    5.50    4.70 
   5  13   0   23.00    8.40 
  -5  13   0   26.20    4.10 
   5  13   0   26.40    3.60 
  -5  13   0   11.70    6.10 
  -5  13   0    4.50    6.10 
  -5  13   0   26.00    3.90 
  -6 -13   0   12.00    7.80 
  -6 -13   0   10.90    3.50 
   6 -13   0    6.80    5.90 
  -6 -13   0   15.10    5.70 
   6 -13   0   -1.20    6.20 
  -6 -13   0    4.70    3.00 
   6 -13   0   10.10    5.40 
   6 -13   0    2.20    6.40 
  -6 -13   0    2.80    4.40 
   6 -13   0    5.50    7.60 
  -6  13   0    4.30    4.90 
   6  13   0   15.10    8.50 
   6  13   0    7.00    2.30 
   6  13   0   10.10    3.10 
   6  13   0   16.20    8.30 
  -6  13   0    6.40    6.20 
  -6  13   0    3.70    2.70 
  -6  13   0    2.50    4.70 
   6  13   0    5.20    6.80 
  -6  13   0    7.80    3.70 
  -6  13   0    8.00    2.80 
   6  13   0   10.60    6.90 
  -6  13   0    7.50    5.70 
  -6  13   0   12.30    3.60 
   6  13   0    2.10    8.70 
   6  13   0  -19.30    6.20 
  -6  13   0    7.80    2.90 
   7 -13   0    7.20    6.20 
  -7 -13   0   17.50    5.50 
  -7 -13   0   15.20    5.10 
  -7 -13   0   23.10    4.00 
  -7 -13   0   27.00    4.10 
   7 -13   0   19.30    6.90 
  -7 -13   0   12.20    5.40 
  -7 -13   0   21.00    4.50 
  -7 -13   0   16.70    8.10 
   7  13   0   17.40    3.80 
  -7  13   0   17.60    5.70 
  -7  13   0   16.20    6.20 
  -7  13   0   15.80    4.10 
   7  13   0   14.60    7.20 
   7  13   0    7.80    7.30 
  -7  13   0   14.60    3.60 
  -7  13   0   25.30    3.80 
  -7  13   0   13.40    4.40 
  -7  13   0   25.20    3.90 
  -7  13   0   19.70    6.80 
  -7  13   0   14.40    5.50 
   7  13   0   16.40    3.30 
  -8 -13   0    6.40    3.80 
  -8 -13   0    2.20    2.60 
   8 -13   0    6.50    5.40 
  -8 -13   0    2.30    3.20 
  -8 -13   0    2.80    5.70 
  -8 -13   0    8.30    2.30 
   8 -13   0   -4.10    5.20 
  -8 -13   0   -1.70    3.20 
  -8  13   0    1.50    2.70 
  -8  13   0    6.30    3.50 
   8  13   0    5.80    1.80 
   8  13   0    1.40    5.70 
  -8  13   0    4.70    2.30 
   8  13   0    3.90    2.40 
  -8  13   0   -0.30    5.30 
   8  13   0    8.10    5.30 
  -8  13   0    6.20    4.30 
  -8  13   0    2.10    4.00 
  -8  13   0    1.50    2.10 
  -9 -13   0    1.00    1.70 
  -9 -13   0    2.70    1.40 
  -9 -13   0   -2.90    3.60 
  -9 -13   0   -1.10    2.80 
  -9  13   0    1.50    2.20 
  -9  13   0    1.60    1.50 
   9  13   0    4.40    1.70 
  -9  13   0    3.60    2.50 
  -9  13   0   -0.60    3.30 
   9  13   0   -0.10    3.40 
  -9  13   0    4.40    3.40 
  -9  13   0    2.10    2.10 
   0 -14   0  113.29   18.50 
   0 -14   0  139.09   18.40 
   0 -14   0  113.89   16.90 
   0 -14   0  117.19   15.40 
   0 -14   0  128.79   17.40 
   0 -14   0   79.99   17.00 
   0 -14   0  108.99   15.50 
   0 -14   0  111.19   16.30 
   0 -14   0   95.09   19.10 
   0  14   0   93.89   18.60 
   0  14   0  145.89   18.40 
   0  14   0   98.09   17.00 
   0  14   0  113.89   16.00 
   0  14   0  123.99   16.00 
   0  14   0  121.79   16.60 
   1 -14   0    9.60    5.60 
  -1 -14   0    2.80    5.60 
   1 -14   0   17.20    8.00 
   1 -14   0    7.10    5.20 
   1 -14   0    7.30    6.00 
   1 -14   0    7.50    2.80 
  -1 -14   0   12.40    6.50 
  -1 -14   0    9.90    2.60 
  -1 -14   0    9.00    5.40 
  -1 -14   0    8.90    2.40 
   1 -14   0    6.70    2.50 
  -1 -14   0    8.90    5.00 
   1 -14   0    4.50    6.10 
  -1 -14   0    7.40    6.00 
  -1 -14   0   11.50    7.20 
  -1 -14   0   12.10    6.20 
   1 -14   0    9.50    6.10 
  -1 -14   0    9.50    4.00 
   1 -14   0   11.10    6.70 
  -1  14   0   -3.90    4.70 
   1  14   0    8.60    2.10 
  -1  14   0   11.30    5.80 
   1  14   0   11.90    4.50 
   1  14   0    6.70    4.50 
  -1  14   0    8.20    2.00 
   1  14   0    3.40    5.20 
  -1  14   0   11.20    3.60 
   1  14   0    8.90    4.60 
   1  14   0    6.50    2.30 
  -1  14   0    2.50    3.90 
  -1  14   0   -6.50    4.60 
   1  14   0    6.60    2.00 
  -1  14   0    6.30    2.10 
  -1  14   0    6.50    3.50 
   1  14   0   15.30    8.80 
   2 -14   0   17.50    7.50 
  -2 -14   0   20.50    5.20 
   2 -14   0   25.60    7.20 
   2 -14   0   12.40    6.90 
  -2 -14   0   29.20    4.30 
  -2 -14   0   20.90    6.80 
   2 -14   0    8.60    8.90 
  -2 -14   0   17.80    6.60 
   2 -14   0   23.70    4.60 
   2 -14   0   27.90    4.40 
  -2 -14   0   29.10    7.40 
   2 -14   0   33.40    7.30 
   2 -14   0   49.10    9.40 
  -2 -14   0   21.30    7.80 
  -2 -14   0   24.50    7.90 
  -2 -14   0   26.20    4.30 
  -2 -14   0   25.80    6.50 
   2 -14   0   30.00    8.00 
  -2 -14   0   49.90   10.40 
  -2  14   0   28.90    6.30 
   2  14   0   30.10    6.90 
  -2  14   0   30.20    5.20 
  -2  14   0   16.40    5.60 
   2  14   0   24.20    4.30 
   2  14   0   21.80    9.40 
   2  14   0   20.10    7.90 
   2  14   0   28.80    4.30 
   2  14   0   17.60    7.40 
  -2  14   0   31.50    7.10 
  -2  14   0   24.50    4.40 
   2  14   0   22.80    7.70 
  -2  14   0   25.90    4.50 
   2  14   0   30.10    9.70 
  -2  14   0   22.70    5.50 
  -2  14   0   31.80    4.20 
   2  14   0   29.90    4.70 
   2  14   0   16.40    6.40 
  -3 -14   0    1.20    2.20 
   3 -14   0    1.50    5.60 
  -3 -14   0   10.20    4.50 
  -3 -14   0    0.10    3.10 
  -3 -14   0    6.90    6.90 
   3 -14   0    3.70    2.20 
   3 -14   0    7.40    5.90 
  -3 -14   0   10.50    5.00 
  -3 -14   0    6.60    5.90 
   3 -14   0    9.60    6.20 
  -3 -14   0    6.00    5.70 
   3 -14   0    0.90    6.70 
   3 -14   0    6.60    6.10 
   3 -14   0    0.20    6.50 
   3 -14   0   -6.00    8.10 
  -3 -14   0    1.50    6.60 
   3 -14   0    4.10    2.70 
  -3  14   0    1.80    1.80 
   3  14   0    4.90    7.70 
   3  14   0   -0.70    6.10 
  -3  14   0   10.80    4.60 
   3  14   0    4.60    2.00 
   3  14   0    8.60    2.70 
  -3  14   0    3.40    2.40 
   3  14   0    4.40    2.30 
   3  14   0    2.50    7.80 
  -3  14   0    9.40    5.60 
   3  14   0    3.50    5.30 
  -3  14   0    9.70    2.60 
  -3  14   0   11.40    5.80 
   3  14   0   -0.70    6.10 
   3  14   0   17.40    5.80 
  -3  14   0   14.80    3.60 
   3  14   0    3.90    6.80 
  -3  14   0    9.00    3.80 
   4 -14   0    9.80    2.70 
   4 -14   0   14.00    9.60 
  -4 -14   0   13.60    7.50 
  -4 -14   0   14.00    4.70 
   4 -14   0    1.00    5.40 
   4 -14   0   15.30    3.10 
   4 -14   0   20.50    6.70 
   4 -14   0    4.70    6.30 
  -4 -14   0   11.40    4.80 
   4 -14   0   10.10    6.10 
  -4 -14   0   14.80    6.40 
   4 -14   0   10.20    7.10 
  -4 -14   0    5.00    2.30 
  -4 -14   0    4.40    3.30 
  -4  14   0    1.50    3.80 
  -4  14   0    3.70    3.50 
  -4  14   0    8.60    2.90 
  -4  14   0    7.70    5.90 
   4  14   0   10.80    7.10 
   4  14   0    7.60    6.90 
  -4  14   0    6.40    2.60 
  -4  14   0    3.20    3.60 
  -4  14   0    6.30    1.90 
   4  14   0    5.00    7.80 
  -4  14   0    7.40    5.90 
  -4  14   0    5.90    4.80 
   4  14   0   12.30    8.20 
   4  14   0    9.30    3.00 
   4  14   0    1.20    3.60 
   4  14   0   -1.10    7.10 
   4  14   0    7.40    2.50 
  -4  14   0   13.10    4.90 
   4  14   0   13.30    6.50 
   4  14   0    3.80    5.30 
   5 -14   0   11.90    6.40 
  -5 -14   0   19.70    4.30 
   5 -14   0   13.10    3.10 
   5 -14   0    2.90    6.30 
   5 -14   0   19.60    3.40 
   5 -14   0   19.90    6.40 
   5 -14   0    8.40    5.90 
   5 -14   0    3.40    6.70 
  -5 -14   0   10.30    7.50 
  -5 -14   0    9.40    5.20 
  -5 -14   0   -0.70    4.60 
  -5 -14   0   19.50    4.10 
  -5  14   0   14.90    3.70 
   5  14   0   13.00    7.90 
  -5  14   0   20.40    2.80 
   5  14   0   -2.60    8.00 
  -5  14   0   16.00    4.40 
  -5  14   0   16.50    6.20 
   5  14   0   19.80    9.80 
   5  14   0    9.90    7.00 
   5  14   0   13.80    3.90 
   5  14   0   11.70    6.80 
  -5  14   0   20.50    5.60 
  -5  14   0   16.90    4.60 
   5  14   0    9.30    6.70 
  -5  14   0   19.30    3.70 
  -5  14   0   13.50    3.60 
  -5  14   0    5.10    6.80 
   5  14   0   21.40    3.30 
  -5  14   0   13.60    6.30 
   5  14   0    7.50    8.20 
  -5  14   0   17.50    5.30 
  -6 -14   0   14.40    4.20 
   6 -14   0   11.10    6.40 
  -6 -14   0   32.10    6.00 
   6 -14   0   15.60    7.70 
   6 -14   0   12.80    6.80 
  -6 -14   0   10.60    5.40 
  -6 -14   0   17.40    6.90 
   6 -14   0   25.20    3.90 
  -6  14   0   19.10    4.20 
  -6  14   0   12.10    6.60 
   6  14   0   34.90    8.90 
   6  14   0   22.80    4.70 
  -6  14   0   18.10    5.50 
   6  14   0   21.70   11.60 
  -6  14   0   16.60    6.50 
  -6  14   0   20.40    3.80 
  -6  14   0   19.90    4.90 
   6  14   0    5.50    7.40 
  -6  14   0    7.40    6.60 
  -6  14   0   33.90    4.60 
   6  14   0    8.60    7.00 
   6  14   0   31.30   12.00 
  -6  14   0   11.50    4.40 
   6  14   0    8.50   12.10 
   7 -14   0    3.20    5.50 
  -7 -14   0   10.40    3.50 
  -7 -14   0   11.30    2.90 
  -7 -14   0    3.20    4.10 
   7 -14   0   17.30    6.60 
  -7 -14   0    7.70    4.10 
  -7 -14   0    5.80    2.70 
   7 -14   0    7.60    4.80 
  -7 -14   0    9.70    6.70 
  -7 -14   0    7.70    4.70 
  -7  14   0    7.70    2.80 
   7  14   0    5.50    2.10 
  -7  14   0    5.20    5.10 
  -7  14   0   10.20    2.60 
   7  14   0   10.40    2.90 
  -7  14   0    2.50    5.10 
  -7  14   0    6.70    3.10 
   7  14   0    7.20    6.70 
  -7  14   0    6.10    5.80 
   7  14   0    1.80    5.70 
  -7  14   0    3.90    4.10 
  -7  14   0    6.30    2.60 
  -7  14   0    5.70    3.40 
   8 -14   0   -2.80    4.50 
  -8 -14   0    3.20    3.20 
   8 -14   0   -4.10    6.40 
  -8 -14   0   10.80    5.10 
  -8 -14   0    5.30    3.60 
  -8 -14   0    7.10    2.50 
  -8 -14   0    4.50    2.10 
   8  14   0    0.80    5.50 
   8  14   0    4.40    2.30 
   8  14   0    0.60    4.40 
  -8  14   0    9.20    3.90 
  -8  14   0    3.00    3.70 
  -8  14   0    2.30    3.10 
  -8  14   0    7.00    2.70 
   8  14   0    6.60    1.70 
  -8  14   0    6.40    2.10 
   0 -15   0   -3.50    5.30 
   0 -15   0    1.60    6.00 
   0 -15   0    0.70    2.10 
   0 -15   0    2.30    3.50 
   0 -15   0   -4.10    5.90 
   0 -15   0    3.50    2.20 
   0 -15   0   -8.50    5.40 
   0 -15   0    1.30    4.80 
   0 -15   0   -1.10    6.90 
   0 -15   0   10.10    7.60 
   0  15   0   -1.20    5.50 
   0  15   0   -0.50    3.70 
   0  15   0   -3.40    1.70 
   0  15   0   -1.10    2.90 
   0  15   0   -1.10    1.50 
   0  15   0   -1.20    5.10 
   0  15   0   -3.40    4.40 
   1 -15   0   30.30    8.50 
  -1 -15   0   24.20    6.70 
   1 -15   0   26.00    4.30 
   1 -15   0   12.90    7.30 
  -1 -15   0   13.50    8.10 
   1 -15   0   21.30    7.80 
  -1 -15   0   21.00    3.90 
   1 -15   0   17.10    6.50 
   1 -15   0    8.90    8.00 
   1 -15   0   23.10    7.00 
  -1 -15   0   21.70    6.30 
   1 -15   0   34.00    7.80 
  -1 -15   0   14.90    7.00 
  -1 -15   0   27.30    6.10 
  -1 -15   0   20.10    3.90 
  -1 -15   0   16.20    6.70 
   1 -15   0   21.20    3.80 
  -1 -15   0   32.90    8.90 
  -1 -15   0   15.00    8.50 
   1  15   0   31.70    4.10 
  -1  15   0   26.30    5.10 
   1  15   0   24.80    5.80 
   1  15   0   23.70    3.90 
   1  15   0   22.10    7.10 
  -1  15   0   18.50    6.50 
  -1  15   0   25.80    3.80 
   1  15   0   20.60    8.30 
  -1  15   0   20.20    4.80 
  -1  15   0   29.90    7.50 
   1  15   0   32.30    9.60 
   1  15   0    1.20    6.10 
   1  15   0   26.50    4.00 
  -1  15   0   21.30    3.90 
  -1  15   0   14.40    5.20 
   1  15   0   19.20    7.20 
   1  15   0   19.70    5.90 
  -2 -15   0   -0.10    5.20 
   2 -15   0    3.40    6.00 
   2 -15   0    6.20    6.20 
   2 -15   0    6.40    2.70 
   2 -15   0   -7.60    7.30 
  -2 -15   0   -1.90    6.30 
  -2 -15   0    0.10    3.20 
   2 -15   0    4.70    5.80 
  -2 -15   0    4.80    6.60 
  -2 -15   0    1.90    2.10 
   2 -15   0   -0.20    2.00 
  -2 -15   0    4.40    5.10 
   2 -15   0   -2.50    5.80 
  -2 -15   0   -1.30    4.60 
  -2 -15   0   -7.90    6.20 
   2 -15   0   -5.00    5.90 
  -2 -15   0    0.30    2.00 
   2 -15   0    8.00    6.80 
  -2  15   0    4.00    3.50 
  -2  15   0    1.10    2.10 
   2  15   0    7.50    7.10 
  -2  15   0    1.60    1.70 
  -2  15   0   -0.40    5.40 
   2  15   0    1.50    1.90 
   2  15   0   -2.60    5.00 
  -2  15   0    3.40    2.20 
   2  15   0   -5.90    6.00 
   2  15   0   -2.30    1.70 
  -2  15   0    1.40    4.00 
  -2  15   0    0.90    2.90 
   2  15   0    1.00    6.10 
   2  15   0    4.20    2.50 
   2  15   0    7.00    5.00 
  -2  15   0   -2.20    4.00 
   2  15   0    7.00    7.40 
  -3 -15   0   11.30    8.50 
  -3 -15   0   22.10    5.00 
   3 -15   0   19.90    4.20 
   3 -15   0   14.60    8.20 
  -3 -15   0    7.50    7.20 
  -3 -15   0   24.50    5.20 
   3 -15   0   24.60    7.90 
  -3 -15   0   30.70    9.70 
   3 -15   0   30.30    8.00 
   3 -15   0   20.60    7.80 
   3 -15   0   43.20    8.20 
   3 -15   0   35.40    5.10 
  -3 -15   0   23.00    7.30 
   3 -15   0   27.30   10.10 
   3 -15   0   29.10    9.00 
   3  15   0   33.90    8.80 
  -3  15   0   33.50    7.60 
   3  15   0   20.10    4.10 
  -3  15   0   18.20    6.00 
  -3  15   0   26.10    4.10 
  -3  15   0   34.10    5.30 
   3  15   0   32.70    9.30 
   3  15   0   25.40    4.70 
   3  15   0   34.20    7.30 
   3  15   0   26.10    6.90 
   3  15   0   25.60    4.40 
  -3  15   0   38.20    8.30 
  -3  15   0   10.50    5.50 
   3  15   0   31.80    9.70 
  -3  15   0   29.50    4.90 
  -3  15   0   26.30    5.40 
   3  15   0   33.70   10.40 
   3  15   0   24.50    8.70 
  -4 -15   0    3.20    2.10 
   4 -15   0    1.30    5.70 
   4 -15   0    3.30    2.30 
   4 -15   0   -9.00   10.80 
  -4 -15   0   11.00    7.10 
   4 -15   0    5.00    6.70 
   4 -15   0    1.60    5.80 
   4 -15   0   -3.40    6.70 
  -4 -15   0    3.50    3.10 
   4 -15   0    2.30    2.50 
  -4 -15   0    6.90    4.60 
   4 -15   0   -0.70    6.70 
  -4 -15   0   -0.20    3.60 
  -4  15   0    5.30    2.60 
  -4  15   0    9.00    5.70 
  -4  15   0    9.30    6.20 
   4  15   0    5.00    2.80 
  -4  15   0    3.50    5.30 
   4  15   0    4.60    6.70 
   4  15   0    3.40    7.90 
  -4  15   0    7.30    2.80 
   4  15   0    8.30    8.00 
   4  15   0   10.60    2.40 
   4  15   0    4.20    2.30 
  -4  15   0    3.10    2.60 
  -4  15   0    0.40    5.40 
  -4  15   0   -1.50    4.60 
  -4  15   0    2.30    3.40 
  -4  15   0   -0.40    3.00 
  -4  15   0    3.40    1.70 
   4  15   0    8.80    5.60 
   4  15   0    2.90    9.00 
   4  15   0    3.50    6.00 
  -5 -15   0   12.10    7.00 
   5 -15   0    8.50    6.10 
   5 -15   0    4.40    2.80 
   5 -15   0    5.00    2.40 
  -5 -15   0    7.60    3.30 
  -5 -15   0    1.60    4.40 
   5 -15   0   10.90    6.90 
   5 -15   0    8.90    6.20 
   5 -15   0   10.70    6.50 
   5  15   0   12.30    9.20 
   5  15   0   12.50    3.50 
  -5  15   0    9.20    4.10 
   5  15   0    1.00    7.80 
  -5  15   0   10.50    5.60 
  -5  15   0    0.80    5.70 
   5  15   0    4.60   10.60 
  -5  15   0   10.90    4.20 
   5  15   0    9.80    6.20 
   5  15   0   14.00    9.30 
   5  15   0   15.40    2.80 
  -5  15   0    7.30    4.80 
   5  15   0    8.10    6.30 
  -5  15   0   13.30    3.10 
  -5  15   0    9.60    3.30 
  -5  15   0   14.20    3.10 
  -5  15   0   11.70    2.20 
  -5  15   0   12.80    6.00 
  -6 -15   0    5.30    3.40 
  -6 -15   0    0.80    4.20 
  -6 -15   0    0.10    6.60 
   6 -15   0   10.90    6.00 
   6 -15   0    8.80    2.90 
   6 -15   0   -0.70    9.00 
  -6 -15   0    5.20    2.80 
   6 -15   0    8.60    5.80 
  -6  15   0    6.10    2.30 
   6  15   0    9.00   13.50 
  -6  15   0    5.50    2.40 
  -6  15   0   -3.70    5.20 
   6  15   0    8.60    6.70 
  -6  15   0    0.70    4.20 
   6  15   0    1.70    2.00 
  -6  15   0    5.20    3.30 
  -6  15   0    1.10    5.40 
  -6  15   0    9.50    5.40 
   6  15   0    1.20    2.70 
  -6  15   0    6.70    2.70 
   6  15   0    6.40    5.90 
   6  15   0    9.40    7.10 
  -6  15   0   -2.50    3.30 
  -7 -15   0    2.50    5.80 
  -7 -15   0    1.10    2.20 
  -7 -15   0    3.50    3.60 
  -7 -15   0    0.50    2.80 
  -7 -15   0    3.30    2.20 
   7 -15   0    2.60    2.20 
  -7 -15   0    2.20    3.90 
   7 -15   0    1.90    5.50 
   7 -15   0    7.90    5.30 
   7  15   0    1.60    7.00 
   7  15   0    0.60    1.70 
   7  15   0   -2.80    4.90 
  -7  15   0    3.30    5.40 
  -7  15   0    2.40    2.10 
   7  15   0    4.20    2.50 
  -7  15   0   -1.60    2.80 
  -7  15   0    2.70    4.70 
  -7  15   0    8.10    4.00 
  -7  15   0    1.80    2.20 
  -7  15   0    9.00    4.50 
  -7  15   0   -6.60    2.30 
  -8 -15   0    1.00    2.80 
  -8 -15   0   -1.10    1.70 
   8 -15   0   -7.20    1.90 
  -8 -15   0    1.50    2.00 
  -8 -15   0   -3.70    3.10 
   8 -15   0    3.40    4.50 
  -8 -15   0   -6.20    4.20 
   8  15   0    0.00    5.20 
   8  15   0    1.30    1.20 
  -8  15   0   -0.60    3.20 
  -8  15   0   -0.10    1.80 
  -8  15   0   -0.50    3.70 
   8  15   0   -5.10    6.30 
  -8  15   0    0.00    1.60 
  -8  15   0   -0.30    2.20 
  -8  15   0   -1.60    2.70 
   8  15   0    3.00    1.90 
   0 -16   0   30.90   10.00 
   0 -16   0   20.00    7.40 
   0 -16   0   19.90    7.90 
   0 -16   0   20.50    7.50 
   0 -16   0   36.90    9.50 
   0 -16   0   33.20    4.70 
   0 -16   0   18.40    5.70 
   0 -16   0   28.10    9.10 
   0 -16   0   28.80    4.80 
   0 -16   0   34.90    8.70 
   0  16   0   19.90    9.00 
   0  16   0   31.80    6.00 
   0  16   0   29.60    6.40 
   0  16   0   33.40    8.20 
   0  16   0   30.30    4.90 
   0  16   0   27.60    5.60 
   0  16   0   26.10    6.70 
   0  16   0   30.40   10.20 
   0  16   0   30.70    4.60 
   1 -16   0   -4.00    5.90 
   1 -16   0    0.40    5.40 
  -1 -16   0   -1.00    5.30 
   1 -16   0    3.50    2.20 
  -1 -16   0   -2.10    5.10 
   1 -16   0    1.60    8.10 
  -1 -16   0   -2.20    2.70 
  -1 -16   0    3.20    7.30 
   1 -16   0    0.80    6.50 
  -1 -16   0    4.50    6.00 
   1 -16   0   15.00    4.60 
  -1 -16   0    1.50    7.00 
  -1 -16   0    4.60    3.50 
   1 -16   0   10.20    7.10 
  -1 -16   0    4.20    2.60 
  -1 -16   0    0.00    5.40 
  -1 -16   0    5.90    6.90 
   1 -16   0   -5.20    5.60 
   1 -16   0   15.00    7.60 
   1 -16   0    1.50    3.10 
  -1  16   0    2.50    3.60 
  -1  16   0    6.40    2.40 
   1  16   0    0.90    5.80 
   1  16   0    6.30    2.30 
   1  16   0    3.20    4.70 
   1  16   0    0.20    1.90 
  -1  16   0    5.10    5.10 
   1  16   0    3.50    7.90 
   1  16   0   13.50    6.50 
  -1  16   0    2.90    1.90 
  -1  16   0    3.30    5.10 
  -1  16   0   11.80    6.90 
   1  16   0    4.50    7.40 
   1  16   0    0.80    2.10 
  -1  16   0   14.10    9.80 
   2 -16   0    4.40    2.60 
   2 -16   0    3.80    6.10 
   2 -16   0   10.50    7.10 
  -2 -16   0    9.10    2.50 
  -2 -16   0   11.50    5.40 
   2 -16   0    6.70    2.90 
   2 -16   0    0.90    7.10 
  -2 -16   0    3.90    7.00 
  -2 -16   0   12.70    8.30 
   2 -16   0   10.80    8.50 
  -2 -16   0    6.00    3.80 
   2 -16   0   12.20    7.20 
   2 -16   0    2.00    6.60 
   2 -16   0    2.40    6.10 
  -2 -16   0    5.20    2.60 
  -2 -16   0    9.00    7.70 
   2  16   0    4.80    2.30 
   2  16   0    2.10    6.00 
   2  16   0    5.20    6.20 
  -2  16   0    9.70    2.60 
   2  16   0    5.30    8.30 
   2  16   0   10.20    5.00 
  -2  16   0    2.50    5.60 
  -2  16   0    6.80    2.10 
   2  16   0    6.70    2.60 
   2  16   0   15.60    7.20 
  -2  16   0    0.40    2.30 
   2  16   0   11.50    8.70 
  -2  16   0   -1.00    4.30 
  -2  16   0    5.10    3.10 
   2  16   0    3.40    2.20 
  -2  16   0   12.20    5.70 
  -2  16   0    9.30    3.70 
   2  16   0    3.70    5.90 
  -3 -16   0    9.90    6.00 
  -3 -16   0    4.90    8.60 
   3 -16   0   19.80    8.00 
  -3 -16   0   22.10    8.90 
   3 -16   0    6.90    7.20 
   3 -16   0    4.10    9.40 
   3 -16   0    8.20    3.00 
   3 -16   0   20.20   14.00 
   3 -16   0    8.80    2.70 
   3 -16   0   11.70    9.40 
  -3 -16   0    7.70    6.30 
  -3 -16   0    4.60    2.50 
  -3 -16   0    6.80    3.50 
   3 -16   0   14.30    7.60 
  -3 -16   0    7.90    5.10 
  -3  16   0    9.80    2.10 
   3  16   0    2.70   13.50 
  -3  16   0    5.00    3.30 
  -3  16   0    6.50    2.80 
   3  16   0    1.10    2.10 
  -3  16   0   17.60    7.00 
   3  16   0   10.50    8.20 
  -3  16   0    5.30    4.70 
   3  16   0    5.10    2.30 
   3  16   0   18.90    7.20 
  -3  16   0   14.10    6.20 
   3  16   0    5.10    5.40 
   3  16   0    7.70    2.80 
  -3  16   0    5.50    4.10 
   3  16   0   -2.10   15.10 
  -3  16   0    6.00    2.60 
  -4 -16   0   17.20    3.20 
  -4 -16   0   26.60    7.50 
   4 -16   0   36.30    8.70 
   4 -16   0    7.90    7.00 
   4 -16   0    9.20    6.90 
  -4 -16   0   13.50    5.80 
  -4 -16   0   17.80    4.60 
   4 -16   0   22.30    8.50 
   4 -16   0   24.70    4.00 
   4 -16   0   10.40    3.30 
  -4 -16   0   20.90    4.70 
   4 -16   0   24.60    8.00 
  -4  16   0   20.10    4.80 
   4  16   0    4.50    7.90 
  -4  16   0   15.70    5.80 
   4  16   0   14.20    6.70 
   4  16   0   37.50   11.10 
  -4  16   0   18.80    6.00 
  -4  16   0   23.00    3.80 
  -4  16   0   22.90    3.90 
  -4  16   0   16.60    5.70 
   4  16   0    9.20    8.10 
   4  16   0   26.10    3.80 
   4  16   0   10.60    6.70 
  -4  16   0   14.70    4.30 
  -4  16   0   22.90    8.20 
   4  16   0    1.60    7.80 
  -4  16   0   19.20    3.30 
   4  16   0   15.80    4.10 
   4  16   0   24.50    3.70 
   4  16   0   19.90    9.70 
  -4  16   0   18.50    6.70 
  -4  16   0   15.00    3.80 
   5 -16   0   -0.20    5.90 
  -5 -16   0    5.70    7.20 
   5 -16   0    7.30    6.90 
  -5 -16   0    6.00    4.60 
   5 -16   0    0.90    8.60 
   5 -16   0    8.90    7.60 
   5 -16   0    6.60    2.50 
   5 -16   0   12.40    3.00 
  -5  16   0   14.50    6.20 
   5  16   0   -1.00    7.00 
   5  16   0    0.00   11.40 
  -5  16   0    8.60    4.00 
  -5  16   0    9.60    4.70 
  -5  16   0    1.50    4.30 
  -5  16   0    9.70    2.60 
  -5  16   0   10.10    1.80 
  -5  16   0    4.70    5.40 
   5  16   0   15.90    9.20 
   5  16   0   15.30    6.40 
   5  16   0    8.00    5.10 
  -5  16   0    5.50    3.20 
  -6 -16   0    6.10    5.70 
   6 -16   0   -3.20    5.20 
   6 -16   0    3.80    2.60 
  -6 -16   0    0.50    4.00 
   6 -16   0    2.70    5.60 
  -6 -16   0   -0.20    2.60 
  -6  16   0    7.30    2.70 
   6  16   0   -1.40    2.70 
  -6  16   0    1.40    2.00 
  -6  16   0    2.60    5.20 
  -6  16   0    7.50    2.40 
   6  16   0   10.50    7.50 
  -6  16   0   10.10    4.70 
   6  16   0   15.40    8.10 
   6  16   0    2.50    1.90 
  -6  16   0   -1.20    3.00 
   6  16   0   -2.50    6.70 
  -6  16   0    2.00    2.90 
  -6  16   0    7.60    6.70 
  -6  16   0   -4.50    4.00 
  -7 -16   0    2.60    1.90 
  -7 -16   0    2.80    5.20 
  -7 -16   0    3.00    1.90 
  -7 -16   0    1.80    3.40 
   7 -16   0    0.50    2.00 
   7 -16   0   -6.70    4.50 
   7 -16   0    1.60    5.10 
  -7 -16   0   -2.20    3.20 
   7  16   0    2.10    2.10 
  -7  16   0   -0.20    2.20 
  -7  16   0    1.30    2.00 
  -7  16   0   -0.60    4.20 
  -7  16   0    1.50    1.90 
  -7  16   0   -2.90    2.60 
  -7  16   0    1.70    3.40 
   7  16   0   -1.50    4.50 
   7  16   0    1.20    1.80 
   7  16   0   -1.20    5.70 
  -7  16   0   -7.90    3.30 
  -8 -16   0   -2.00    1.30 
  -8 -16   0    1.10    2.30 
   8 -16   0   -5.70    5.40 
   8 -16   0    3.40    1.80 
  -8 -16   0    5.50    4.10 
  -8 -16   0   -0.40    2.60 
  -8  16   0   -0.90    2.00 
  -8  16   0   -1.00    1.40 
   8  16   0    2.90    1.60 
   8  16   0   -1.70    1.10 
  -8  16   0   -0.70    2.70 
  -8  16   0    0.80    2.40 
  -8  16   0    5.90    3.40 
   8  16   0   10.00    3.80 
   0 -17   0   -1.30    2.40 
   0 -17   0    7.40    6.90 
   0 -17   0   -3.30    2.00 
   0 -17   0   -1.30    5.80 
   0 -17   0   -3.30    6.30 
   0 -17   0   -2.00    6.80 
   0 -17   0   -8.00    7.40 
   0 -17   0   -1.90    5.60 
   0 -17   0    4.90    3.80 
   0 -17   0    6.30    8.10 
   0  17   0    5.30    5.40 
   0  17   0    1.00    3.80 
   0  17   0   -5.00    3.90 
   0  17   0    0.30    8.00 
   0  17   0    2.00    1.80 
   0  17   0    4.90    6.40 
   0  17   0   -3.60    1.70 
   0  17   0    2.70    4.20 
   0  17   0   13.10    8.40 
  -1 -17   0   -2.90    6.80 
   1 -17   0    4.50    8.80 
  -1 -17   0   -1.80    3.30 
  -1 -17   0   -0.40    2.10 
  -1 -17   0    2.90    7.20 
   1 -17   0    2.10    7.20 
   1 -17   0    4.70    7.90 
  -1 -17   0   -5.60    7.20 
   1 -17   0   11.90    7.30 
  -1 -17   0    0.80    2.50 
   1 -17   0    1.80    4.30 
  -1 -17   0    6.50    5.90 
   1 -17   0    0.90    2.60 
   1 -17   0    7.00    6.20 
  -1 -17   0    3.20    6.40 
   1 -17   0    0.10    6.90 
   1 -17   0    1.60    2.30 
  -1 -17   0    2.40    7.30 
   1 -17   0    7.90    7.50 
  -1 -17   0    9.70    5.60 
  -1  17   0   -3.00    3.40 
  -1  17   0    5.60    6.80 
   1  17   0    1.90    1.80 
  -1  17   0    1.20    2.20 
  -1  17   0    4.40    3.00 
  -1  17   0    6.30    5.20 
   1  17   0   -0.40    2.00 
  -1  17   0    2.00    1.90 
   1  17   0   -4.90    7.70 
   1  17   0    4.10    6.30 
  -1  17   0    0.90    1.80 
   1  17   0    0.10    8.00 
   1  17   0   10.20    6.00 
  -1  17   0    0.00    3.70 
   1  17   0   -5.50    4.10 
   2 -17   0   -1.80    6.90 
  -2 -17   0    7.70    2.50 
  -2 -17   0    2.80    5.30 
   2 -17   0    5.30   13.70 
   2 -17   0    1.50    6.50 
   2 -17   0    3.50    2.90 
   2 -17   0    2.00    7.40 
   2 -17   0    5.40    2.60 
  -2 -17   0   -2.80   11.40 
   2 -17   0    4.40    7.70 
  -2 -17   0    3.70    2.20 
  -2 -17   0    6.70    4.00 
   2 -17   0    1.70    6.50 
  -2 -17   0   -3.60    7.50 
   2 -17   0   10.70    6.30 
  -2  17   0    3.90    2.50 
   2  17   0    7.80    4.90 
  -2  17   0    8.90    5.30 
  -2  17   0    4.10    3.60 
   2  17   0    6.70    5.60 
  -2  17   0    0.80    7.40 
   2  17   0   -1.80   10.50 
   2  17   0    7.00    2.40 
   2  17   0   -3.10    4.90 
  -2  17   0   -3.10    4.10 
   2  17   0    1.80    2.30 
  -2  17   0   13.00    3.60 
   2  17   0   -0.30    8.90 
   2  17   0    6.50    2.20 
   2  17   0    6.30    6.80 
  -2  17   0    5.90    2.00 
  -3 -17   0   20.50    9.80 
   3 -17   0   16.20    8.00 
   3 -17   0    8.60    7.20 
   3 -17   0   16.70   10.40 
   3 -17   0   30.10    8.40 
  -3 -17   0   13.40    3.10 
  -3 -17   0   20.70    4.50 
  -3 -17   0   21.90   11.30 
  -3 -17   0   12.00    5.60 
   3 -17   0   16.10    7.50 
   3 -17   0   13.80    8.10 
   3 -17   0   15.50    7.60 
   3 -17   0   18.80    3.40 
   3 -17   0   12.50    3.70 
  -3 -17   0   22.20    6.50 
   3  17   0   10.50    5.60 
  -3  17   0   11.90    4.30 
  -3  17   0   16.80    3.60 
   3  17   0   20.90    9.90 
  -3  17   0   19.50    4.30 
   3  17   0   11.80    7.60 
  -3  17   0    7.20    5.00 
  -3  17   0   17.50    5.60 
   3  17   0   -4.00    9.10 
   3  17   0   27.10   10.20 
   3  17   0    9.70    6.60 
  -3  17   0   15.50    3.50 
  -3  17   0   27.10    7.70 
   3  17   0   12.20    3.00 
   3  17   0   16.60    3.20 
   3  17   0   11.80    7.00 
  -3  17   0   14.60    2.80 
   3  17   0   12.00    6.20 
   3  17   0   17.20    3.40 
   4 -17   0    4.50    6.70 
   4 -17   0    3.20    2.30 
  -4 -17   0   11.70    3.20 
   4 -17   0   13.50    7.30 
  -4 -17   0    7.30    3.70 
  -4 -17   0    5.40    2.60 
   4 -17   0    8.00    7.10 
  -4 -17   0    9.00    5.70 
   4 -17   0   10.60    7.10 
   4 -17   0    9.80    2.90 
   4 -17   0   -2.70    6.20 
   4  17   0    4.30    5.50 
   4  17   0    9.80    5.90 
   4  17   0   -0.60    6.50 
   4  17   0    8.70    3.00 
  -4  17   0    5.80    4.70 
  -4  17   0    6.50    8.10 
   4  17   0   15.70    8.00 
   4  17   0    8.60    2.80 
  -4  17   0    7.70    5.00 
  -4  17   0   12.80    3.90 
   4  17   0    3.10   10.20 
  -4  17   0    7.30    2.00 
   4  17   0   11.40    9.20 
   4  17   0   -7.20    7.30 
  -4  17   0   12.50    3.50 
   4  17   0    7.50    2.60 
  -4  17   0    1.80    2.70 
  -4  17   0    9.60    2.90 
  -4  17   0   13.70    5.10 
  -4  17   0    7.80    3.20 
   5 -17   0   -0.10    5.60 
  -5 -17   0   -3.80    4.40 
  -5 -17   0   -0.50    2.90 
   5 -17   0   -2.00    2.40 
   5 -17   0    3.00    2.00 
   5 -17   0   -0.70    5.80 
  -5 -17   0   -1.40    5.00 
   5  17   0   -0.70    5.50 
  -5  17   0    4.60    3.20 
  -5  17   0    1.40    2.50 
  -5  17   0    1.40    4.60 
  -5  17   0   -0.70    2.30 
   5  17   0    5.00    2.20 
   5  17   0   -3.60    5.20 
  -5  17   0    1.40    4.50 
  -5  17   0   -2.10    4.20 
   5  17   0    3.40    6.70 
  -5  17   0    1.10    1.90 
  -5  17   0    3.20    3.20 
   5  17   0    2.80    2.50 
  -6 -17   0   10.70    2.90 
   6 -17   0    5.50   10.40 
  -6 -17   0    5.70    2.50 
  -6 -17   0   -4.80    4.50 
   6 -17   0   10.10    2.40 
  -6 -17   0   -1.00    4.00 
   6 -17   0    2.80    5.40 
   6  17   0    4.70    5.10 
   6  17   0    0.20    6.50 
  -6  17   0    8.70    2.40 
  -6  17   0    7.00    4.70 
  -6  17   0    7.70    2.60 
  -6  17   0    6.60    3.10 
  -6  17   0    5.90    4.90 
  -6  17   0    9.70    3.10 
   6  17   0   11.40    2.80 
   6  17   0    9.40    2.30 
  -6  17   0    3.20    3.70 
   7 -17   0    4.40    4.20 
   7 -17   0    1.30    6.90 
  -7 -17   0    5.30    1.80 
  -7 -17   0   -2.30    3.00 
  -7 -17   0    4.20    3.80 
  -7 -17   0    4.60    3.00 
   7 -17   0    3.80    1.90 
  -7 -17   0   -0.10    1.60 
  -7  17   0    5.80    3.30 
  -7  17   0    6.70    4.00 
   7  17   0    5.30    1.70 
   7  17   0    1.60    2.00 
   7  17   0    4.20    4.30 
   7  17   0    6.40    5.50 
  -7  17   0    4.50    2.00 
  -7  17   0    4.50    3.60 
  -7  17   0    7.80    2.60 
   0 -18   0   37.70    8.40 
   0 -18   0   31.30    5.20 
   0 -18   0   22.80    7.60 
   0 -18   0   10.40    9.10 
   0 -18   0   21.90    8.50 
   0 -18   0   36.70    6.30 
   0 -18   0   37.90   10.80 
   0 -18   0   28.90    5.10 
   0 -18   0   36.10   10.30 
   0 -18   0   25.00   10.10 
   0  18   0   42.80    6.20 
   0  18   0   36.20    5.50 
   0  18   0   32.00    5.00 
   0  18   0   41.20    9.60 
   0  18   0   30.20    5.20 
   0  18   0   25.70    7.40 
   0  18   0    4.90   11.60 
   1 -18   0   11.30    4.50 
   1 -18   0   -4.10    5.80 
  -1 -18   0   11.70    8.40 
   1 -18   0    0.80    2.40 
  -1 -18   0    1.80    5.20 
   1 -18   0   -0.80    6.90 
   1 -18   0    4.00    2.60 
   1 -18   0   -5.80    7.10 
  -1 -18   0    3.90    2.40 
   1 -18   0    8.20    9.30 
   1 -18   0    0.80    6.70 
   1 -18   0    7.10    6.50 
  -1 -18   0    3.50    7.20 
  -1 -18   0   -7.00    5.40 
  -1 -18   0    8.30    7.20 
  -1 -18   0   11.10    5.50 
   1 -18   0    7.90    7.60 
  -1 -18   0    2.90    8.00 
  -1 -18   0    1.80    2.30 
  -1  18   0    2.70    6.10 
   1  18   0    4.10    6.40 
  -1  18   0    2.70    2.00 
   1  18   0    4.40    2.00 
   1  18   0  -12.40    8.70 
  -1  18   0    7.40    2.50 
   1  18   0    6.10    5.60 
  -1  18   0   -2.20    3.50 
  -1  18   0    0.70    3.30 
  -1  18   0    8.50    2.00 
   1  18   0    4.10    5.60 
   1  18   0    4.30    4.60 
  -1  18   0   -4.10    4.80 
   1  18   0    2.30    2.90 
   1  18   0   10.30    9.30 
  -2 -18   0    2.00    5.20 
  -2 -18   0    9.70    2.80 
   2 -18   0   10.40    7.70 
   2 -18   0    8.60    3.20 
   2 -18   0   14.70    8.00 
  -2 -18   0    6.70    2.30 
   2 -18   0   21.70    7.50 
   2 -18   0   11.60    2.90 
  -2 -18   0    3.50    9.50 
   2 -18   0   -0.70    7.40 
  -2 -18   0   12.40    7.30 
   2 -18   0    3.30    7.30 
  -2 -18   0    8.40    4.90 
  -2 -18   0    0.80    8.30 
   2 -18   0   19.90    7.00 
   2 -18   0   16.10    9.60 
   2  18   0   15.60    5.60 
   2  18   0   -2.20    6.10 
  -2  18   0    5.60    6.50 
  -2  18   0   11.50    4.70 
  -2  18   0   12.70    2.70 
  -2  18   0   10.30    2.90 
  -2  18   0    1.40    5.40 
   2  18   0   22.30   10.70 
   2  18   0   13.40    2.60 
   2  18   0   16.30    9.00 
  -2  18   0   15.20    4.10 
   2  18   0   10.80    2.80 
   2  18   0    8.90    2.60 
  -2  18   0   10.40    3.50 
   2  18   0    4.90    6.20 
   3 -18   0   10.50   11.40 
  -3 -18   0   18.40    3.20 
   3 -18   0   14.10    7.90 
  -3 -18   0   15.30    5.60 
   3 -18   0   15.10    7.10 
   3 -18   0   15.30    9.40 
   3 -18   0   11.60    7.80 
   3 -18   0   13.30    3.60 
   3 -18   0   14.80    7.70 
  -3 -18   0   15.70    4.40 
   3 -18   0   23.40    8.20 
   3 -18   0   20.00    3.40 
  -3  18   0   13.60    5.10 
   3  18   0   27.10   10.80 
   3  18   0   10.10    7.40 
   3  18   0    7.00    9.80 
   3  18   0   17.40    3.40 
   3  18   0   32.60    8.40 
  -3  18   0   18.00    6.40 
  -3  18   0   27.30    8.60 
   3  18   0   19.90    3.30 
   3  18   0   13.00    5.60 
  -3  18   0   14.10    4.10 
   3  18   0   17.40    3.50 
  -3  18   0   25.10    4.90 
   3  18   0   17.40    6.40 
  -3  18   0   18.60    3.20 
  -3  18   0   10.50    3.40 
   4 -18   0    3.20    7.80 
  -4 -18   0   18.70    4.00 
   4 -18   0    1.00    6.10 
   4 -18   0    8.70    7.00 
   4 -18   0   15.30   14.10 
   4 -18   0   11.20    3.20 
   4 -18   0    9.30    7.60 
  -4 -18   0   11.30    2.40 
   4 -18   0   12.70    2.90 
   4  18   0   14.20    2.90 
  -4  18   0    9.50    3.90 
   4  18   0   14.70    2.90 
   4  18   0   11.10    3.10 
   4  18   0    3.00    7.30 
   4  18   0   -1.00    8.40 
   4  18   0    6.00    5.90 
  -4  18   0   -2.70    5.00 
  -4  18   0   11.10    3.50 
  -4  18   0   16.70    2.50 
  -4  18   0   16.00    5.20 
   4  18   0   16.80    8.10 
  -4  18   0   12.70    2.90 
  -4  18   0    8.90    4.80 
   4  18   0   12.10    5.40 
   4  18   0    0.40   10.70 
  -4  18   0   19.50    3.30 
   4  18   0   -2.90    6.70 
   5 -18   0    2.50    6.20 
   5 -18   0   15.20    3.20 
   5 -18   0   14.20    2.80 
  -5 -18   0   11.40    4.80 
  -5 -18   0   10.70    3.60 
   5 -18   0    8.90    6.10 
  -5  18   0    7.00    2.60 
  -5  18   0    7.00    4.50 
  -5  18   0   17.70    5.40 
   5  18   0    9.60    6.30 
  -5  18   0    8.20    3.20 
  -5  18   0   14.70    4.70 
   5  18   0   10.10    2.80 
  -5  18   0    7.30    3.50 
   5  18   0   17.70    2.80 
  -5  18   0    8.30    3.20 
   5  18   0    0.20    6.10 
   5  18   0   11.80    5.20 
   6 -18   0    3.60    5.80 
  -6 -18   0    5.00    2.10 
   6 -18   0    2.80    2.10 
  -6 -18   0   -3.00    3.20 
  -6 -18   0    2.30    2.10 
   6 -18   0    7.50    5.30 
   6  18   0    2.30    6.20 
  -6  18   0    2.30    3.50 
   6  18   0   -1.00    1.60 
  -6  18   0   -1.20    2.20 
  -6  18   0   -0.20    4.00 
  -6  18   0    2.50    1.90 
  -6  18   0    1.70    3.00 
   6  18   0    7.40    4.30 
  -6  18   0    4.50    4.10 
   6  18   0    2.70    2.10 
  -7 -18   0    4.00    1.60 
  -7 -18   0    5.90    2.10 
   7 -18   0    7.00    4.20 
   7 -18   0    3.60    1.60 
  -7 -18   0   -0.10    2.50 
   7  18   0   -0.70    3.50 
   7  18   0    3.50    1.70 
  -7  18   0    6.20    1.70 
  -7  18   0    3.50    2.20 
  -7  18   0    0.40    3.30 
  -7  18   0    0.40    2.60 
   7  18   0    3.20    1.40 
  -7  18   0    8.50    3.60 
   0 -19   0    7.30   10.00 
   0 -19   0    3.80    2.20 
   0 -19   0   -0.70    2.50 
   0 -19   0   -1.10    6.10 
   0 -19   0   -8.00    6.30 
   0 -19   0    4.60    3.50 
   0 -19   0    1.50    7.20 
   0 -19   0    1.90    5.50 
   0 -19   0   -2.00    7.30 
   0 -19   0   -2.40    7.20 
   0  19   0   -0.10    3.40 
   0  19   0   -0.60    1.70 
   0  19   0   -8.70    6.00 
   0  19   0    1.60    1.90 
   0  19   0   -4.10    4.60 
   0  19   0    3.20    2.30 
   0  19   0   -0.90    3.40 
   1 -19   0    7.40    3.10 
   1 -19   0    5.20    2.50 
   1 -19   0    3.60    8.00 
   1 -19   0    6.40    6.40 
   1 -19   0   10.10    7.90 
   1 -19   0    5.40    6.40 
  -1 -19   0   -5.00    5.20 
   1 -19   0    2.80    3.90 
  -1 -19   0    2.30    3.60 
   1 -19   0   15.60    9.30 
  -1 -19   0    9.00    2.50 
  -1 -19   0   10.50    8.60 
   1 -19   0    8.50    8.30 
   1 -19   0    0.00    6.80 
  -1 -19   0    5.80    2.40 
  -1 -19   0   -7.30    7.00 
  -1 -19   0   -2.60    5.20 
  -1 -19   0   14.70    8.20 
   1  19   0    6.10    5.60 
   1  19   0    7.70    2.20 
   1  19   0   13.60   10.20 
   1  19   0    2.10    2.50 
  -1  19   0    6.30    3.90 
   1  19   0   12.70    6.80 
   1  19   0    6.90    2.40 
  -1  19   0    7.40    2.60 
  -1  19   0    0.50    7.40 
   1  19   0   14.90    5.30 
  -1  19   0   -5.40    4.80 
   1  19   0   14.60   10.90 
  -1  19   0    6.40    2.40 
   2 -19   0   17.90   13.00 
   2 -19   0   51.99   16.90 
   2 -19   0   28.40    5.40 
   2 -19   0   38.90   11.20 
   2 -19   0   17.40    8.50 
   2 -19   0   33.20   12.80 
  -2 -19   0   26.80    7.30 
   2 -19   0   38.60    5.80 
  -2 -19   0   33.90    5.40 
  -2 -19   0   47.00   17.80 
   2 -19   0   46.80   11.10 
   2 -19   0   32.30    8.60 
  -2 -19   0   26.50    9.30 
  -2 -19   0   17.40   12.20 
   2  19   0   33.00    6.20 
  -2  19   0   36.90    5.40 
   2  19   0   27.40    7.30 
   2  19   0   16.40    8.60 
   2  19   0   48.00   18.20 
  -2  19   0   27.50    8.80 
  -2  19   0   38.80    6.30 
  -2  19   0   35.40    6.00 
   2  19   0   41.80    6.40 
   2  19   0   35.50    5.50 
  -2  19   0   26.90    7.30 
   2  19   0   34.00   10.10 
   3 -19   0   21.90   10.10 
  -3 -19   0   15.30    3.20 
   3 -19   0   10.70    7.20 
   3 -19   0   18.10    3.40 
   3 -19   0   19.80    3.90 
  -3 -19   0   15.10    5.30 
  -3 -19   0   22.70    4.60 
   3 -19   0   17.80    7.20 
   3 -19   0    7.10    9.40 
   3 -19   0   15.20    8.80 
  -3  19   0   27.00    3.90 
  -3  19   0   21.50    5.20 
  -3  19   0   26.20    3.50 
  -3  19   0   16.80    4.50 
  -3  19   0   14.80    6.30 
   3  19   0   26.20    8.50 
   3  19   0   27.10    8.50 
   3  19   0   20.80    3.70 
  -3  19   0   13.00    4.10 
   3  19   0   20.10    3.70 
  -3  19   0   23.00    3.90 
   3  19   0   13.50    3.50 
   3  19   0   14.50    6.10 
   4 -19   0    2.30    6.40 
  -4 -19   0   -3.90    2.30 
   4 -19   0    0.90    6.60 
  -4 -19   0   -2.10    2.70 
   4 -19   0    3.60    2.10 
   4 -19   0    0.00    2.50 
  -4  19   0   -3.50    3.80 
   4  19   0    3.30    4.50 
  -4  19   0   -2.10    3.90 
   4  19   0    1.30    2.00 
  -4  19   0    0.70    2.70 
   4  19   0    4.30    2.00 
  -4  19   0    0.50    4.60 
  -4  19   0   -2.20    2.90 
   4  19   0   -2.10    4.80 
   4  19   0    3.80    1.90 
  -4  19   0   -2.20    1.80 
  -4  19   0    2.20    2.00 
  -4  19   0    1.00    1.40 
   5 -19   0    9.30    7.40 
   5 -19   0   22.00    7.20 
   5 -19   0   26.60    4.50 
  -5 -19   0   37.90    5.30 
   5 -19   0   27.70    4.30 
  -5  19   0   20.20    5.40 
  -5  19   0   24.80    4.70 
  -5  19   0   19.50    5.70 
  -5  19   0   22.00    5.90 
   5  19   0   18.50    5.90 
   5  19   0   27.20    4.20 
  -5  19   0   24.00    4.70 
  -5  19   0   29.80    4.30 
   5  19   0   33.20    4.20 
   6 -19   0    1.40    5.00 
  -6 -19   0    2.20    1.80 
   6 -19   0   -0.20    1.70 
   6 -19   0    0.00    5.60 
  -6 -19   0    3.30    1.80 
  -6 -19   0   -1.10    3.00 
  -6  19   0    2.30    3.10 
   6  19   0    1.30    1.50 
  -6  19   0   -1.30    3.30 
   6  19   0    0.90    1.70 
  -6  19   0   -0.80    3.60 
  -6  19   0   -0.70    2.10 
   6  19   0    3.30    3.80 
  -6  19   0    0.60    1.50 
   0 -20   0   89.79   19.60 
   0 -20   0  148.99   17.00 
   0 -20   0   90.29   17.40 
   0 -20   0  133.99   16.10 
   0 -20   0   89.19   18.50 
   0 -20   0  116.79   18.20 
   0 -20   0   95.79   19.20 
   0  20   0  129.49   20.70 
   0  20   0  141.39   19.00 
   0  20   0  158.58   22.40 
   0  20   0  114.99   19.20 
   0  20   0  156.08   19.20 
   0  20   0  146.79   19.20 
  -1 -20   0   11.50    8.40 
  -1 -20   0   14.60    4.90 
   1 -20   0   18.70    4.70 
  -1 -20   0   20.20    6.70 
   1 -20   0   28.10    9.80 
   1 -20   0   27.60   10.10 
   1 -20   0   23.00    4.10 
  -1 -20   0   21.70    3.80 
   1 -20   0   17.70    8.10 
   1 -20   0   25.00    4.10 
   1 -20   0   26.00    7.80 
  -1 -20   0   20.30    3.80 
   1 -20   0   26.90    7.80 
  -1 -20   0   21.10   11.80 
   1 -20   0   16.30    9.70 
   1  20   0   11.50    7.00 
  -1  20   0   16.60    3.60 
  -1  20   0   22.80    6.10 
   1  20   0   17.70    5.20 
   1  20   0   23.30    3.70 
   1  20   0   19.00    3.50 
  -1  20   0   23.30    3.50 
  -1  20   0   19.50    4.50 
   1  20   0   16.70    3.40 
  -1  20   0   18.40    7.70 
   2 -20   0    2.80    7.00 
   2 -20   0    3.60    2.90 
  -2 -20   0    7.50    2.20 
   2 -20   0    5.10    6.40 
  -2 -20   0    7.50    4.90 
  -2 -20   0    3.30    3.30 
   2 -20   0    6.30    7.00 
   2 -20   0    6.70    2.40 
  -2  20   0    8.10    4.00 
  -2  20   0    7.90    2.60 
   2  20   0    8.00    2.30 
   2  20   0   10.40    2.60 
  -2  20   0   11.50    5.00 
  -2  20   0    9.00    2.30 
  -3 -20   0    0.20    2.90 
  -3 -20   0    2.50    1.80 
   3 -20   0    2.50    6.60 
   3 -20   0    5.60    2.20 
  -3 -20   0    4.70    4.20 
   3 -20   0   11.10    2.90 
   3 -20   0    6.70    7.00 
  -3  20   0    3.40    2.30 
  -3  20   0    7.20    3.40 
  -3  20   0    3.80    4.10 
  -3  20   0    0.70    4.70 
   3  20   0    7.40    2.10 
  -3  20   0    7.50    1.90 
  -3  20   0    5.00    3.60 
   3  20   0    4.10    2.10 
   4 -20   0    4.20    2.40 
   4 -20   0    7.50    2.10 
   4 -20   0    1.50    5.70 
  -4 -20   0    4.40    2.90 
   4 -20   0    1.30    6.50 
   4  20   0    7.50    2.10 
  -4  20   0    7.00    2.80 
  -4  20   0    5.60    4.60 
   4  20   0    6.80    2.80 
   4  20   0    4.00    1.90 
  -4  20   0    5.40    1.60 
  -4  20   0   10.00    2.30 
  -4  20   0    9.40    4.30 
  -4  20   0    5.50    3.50 
   5 -20   0    3.30    4.90 
   5 -20   0    0.50    2.00 
   5 -20   0    2.50    5.80 
  -5 -20   0    3.00    1.90 
  -5 -20   0    4.60    2.50 
   5 -20   0    6.10    1.70 
   5  20   0    1.00    2.10 
  -5  20   0   -2.50    3.60 
  -5  20   0    3.30    1.80 
   5  20   0    1.60    1.50 
  -5  20   0    2.50    2.30 
  -5  20   0    0.50    3.70 
  -5  20   0   -2.70    3.00 
   6 -20   0   -5.20    3.90 
  -6 -20   0    1.20    1.60 
   6 -20   0    3.40    1.70 
  -6 -20   0    4.20    1.60 
  -6 -20   0   -0.90    2.50 
   6  20   0    1.70    1.30 
  -6  20   0    0.90    2.80 
  -6  20   0    1.10    3.00 
  -6  20   0    3.10    1.40 
   6  20   0   -2.00    2.50 
  -6  20   0    1.40    2.40 
  -6  20   0   -0.40    2.80 
   0 -21   0    0.00    1.90 
   0 -21   0   -4.30    3.30 
   0 -21   0    3.40    5.20 
   0 -21   0    4.60    5.60 
   0 -21   0   -0.10    2.20 
   0  21   0   -1.10    4.90 
   0  21   0    0.30    2.30 
   0  21   0    2.60    1.50 
   0  21   0    0.40    1.80 
  -1 -21   0   57.99    8.10 
   1 -21   0   52.99   10.90 
   1 -21   0   60.79    8.60 
   1 -21   0   70.89    8.50 
   1 -21   0   39.40   10.30 
   1 -21   0   43.40   13.80 
  -1 -21   0   46.50   10.10 
  -1 -21   0   64.99    8.50 
   1 -21   0   38.50    9.50 
  -1 -21   0   63.69    9.30 
  -1  21   0   57.79    8.70 
   1  21   0   43.50    8.70 
  -1  21   0   62.09    8.20 
   1  21   0   60.59    8.10 
  -1  21   0   51.39    8.20 
  -1  21   0   48.40    9.70 
   1  21   0   62.69    8.30 
  -2 -21   0    9.00    4.90 
   2 -21   0    8.00    6.90 
   2 -21   0   11.90    2.80 
   2 -21   0    9.30    2.90 
   2 -21   0    7.00    6.40 
  -2 -21   0   14.10    4.10 
  -2 -21   0    9.10    2.50 
  -2  21   0    4.80    4.70 
   2  21   0   10.40    2.40 
  -2  21   0   10.50    3.60 
   2  21   0    9.50    4.30 
   2  21   0    8.10    2.30 
  -2  21   0    9.00    2.10 
  -2  21   0    8.50    2.50 
  -3 -21   0    2.80    1.90 
   3 -21   0    3.50    2.00 
   3 -21   0    4.80    2.40 
  -3 -21   0    3.60    3.00 
   3 -21   0   16.10    7.30 
   3 -21   0    0.50    5.70 
  -3  21   0    3.70    1.40 
   3  21   0    0.70    4.00 
  -3  21   0    0.00    2.20 
  -3  21   0    1.80    4.10 
   3  21   0    0.50    1.60 
  -3  21   0    4.90    4.40 
   3  21   0    2.20    1.90 
  -3  21   0   -2.00    3.10 
   4 -21   0    5.30    3.00 
   4 -21   0   10.70    6.50 
   4 -21   0    4.00    1.80 
   4 -21   0    3.10    5.10 
  -4  21   0    2.80    3.20 
   4  21   0    6.70    1.80 
  -4  21   0    7.40    3.30 
   4  21   0    6.30    2.10 
  -4  21   0    3.00    1.70 
  -4  21   0    3.80    4.30 
  -4  21   0    8.90    4.00 
  -4  21   0    3.80    1.20 
   5 -21   0   12.70    5.70 
  -5 -21   0    6.50    2.00 
   5 -21   0    2.70    4.30 
   5 -21   0    8.90    1.70 
  -5 -21   0    7.40    2.20 
   5 -21   0    8.90    2.10 
  -5  21   0    6.80    2.20 
  -5  21   0   10.90    3.80 
  -5  21   0    3.60    2.90 
   5  21   0    8.90    1.80 
  -5  21   0    7.30    1.80 
  -5  21   0    3.10    3.50 
   0 -22   0    8.10    2.40 
   0 -22   0    5.50    5.60 
   0 -22   0    9.80    2.50 
   0 -22   0   13.50    3.60 
   0  22   0    9.30    2.20 
   1 -22   0   36.40   13.10 
   1 -22   0    9.60    5.80 
   1 -22   0   15.50    2.90 
  -1 -22   0   17.10    5.80 
  -1 -22   0   18.60    4.60 
   1 -22   0   13.70    3.00 
  -1 -22   0   11.70    2.80 
   1 -22   0    2.50    8.00 
  -1  22   0   17.80    3.10 
  -1  22   0   14.30    2.90 
   1  22   0   14.10    2.70 
   1  22   0   16.20    2.70 
  -1  22   0   18.20    5.20 
   2 -22   0   -0.50    6.80 
   2 -22   0   14.70    6.20 
  -2 -22   0   18.60    3.80 
  -2 -22   0   25.50    5.00 
   2 -22   0   27.80    3.80 
   2 -22   0   25.30    3.90 
  -2  22   0   15.40    5.30 
  -2  22   0   17.40    4.50 
  -2  22   0   26.10    3.90 
   2  22   0   25.60    4.10 
   2  22   0   26.20    3.80 
  -2  22   0   24.10    3.70 
   3 -22   0   12.50    3.20 
   3 -22   0   14.90    2.60 
  -3 -22   0    8.80    2.20 
   3 -22   0   18.60    6.90 
   3 -22   0   11.40    5.40 
  -3 -22   0   16.80    3.50 
  -3  22   0   19.70    2.60 
  -3  22   0    7.20    4.10 
  -3  22   0   13.70    2.70 
  -3  22   0   11.00    3.60 
   3  22   0   18.40    2.80 
   3  22   0   12.90    2.70 
  -3  22   0    8.80    4.50 
  -4 -22   0    2.10    1.50 
   4 -22   0   -1.90    1.30 
   4 -22   0   13.50    9.70 
  -4 -22   0    1.60    2.20 
   4 -22   0    2.40    4.40 
   4 -22   0    0.00    1.70 
  -4  22   0    2.40    2.70 
  -4  22   0    0.40    3.20 
   4  22   0    5.10    1.50 
  -4  22   0    1.70    3.10 
   4  22   0    1.80    1.40 
  -4  22   0    1.70    2.00 
   0 -23   0   -2.10    2.30 
   0 -23   0   -2.40    1.70 
   0  23   0    3.40    1.60 
   1 -23   0   -3.30    4.50 
   1 -23   0    4.50    1.80 
   1 -23   0    4.40    1.80 
  -1 -23   0    1.20    1.60 
  -1 -23   0    6.30    2.40 
  -1  23   0    7.00    1.50 
   1  23   0    0.80    1.40 
   2 -23   0    6.20    4.80 
   2 -23   0    8.00    2.20 
   2 -23   0    8.10    2.10 
  -2 -23   0    7.40    1.90 
  -2 -23   0    9.50    2.70 
  -2  23   0    7.00    3.80 
  -2  23   0   10.00    1.80 
   2  23   0    7.70    1.70 
   2  23   0    8.30    2.00 
  -2  23   0    4.20    5.20 
   3 -23   0    6.50    1.80 
   3 -23   0    6.80    4.60 
  -3 -23   0    9.40    2.40 
   3 -23   0    5.10    1.90 
  -3 -23   0    5.00    1.90 
   3  23   0    5.70    1.80 
  -3  23   0    2.30    3.50 
  -3  23   0    2.80    3.10 
  -3  23   0    8.80    1.50 
  -3  23   0   11.40    2.70 
   3  23   0   10.10    1.70 
   0 -24   0    4.20    1.60 
   0 -24   0    3.80    2.80 
   0  24   0    3.40    1.40 
   1 -24   0    5.60    1.60 
  -1 -24   0    1.90    1.40 
  -1 -24   0    3.80    2.00 
  -1  24   0    5.80    1.40 
   1  24   0    3.40    1.40 
 -10   0   1   -5.70    3.00 
 -10   0   1    4.50    5.40 
 -10   0   1   -2.70    3.60 
 -10   0   1    1.70    2.60 
 -10   0   1   -5.10    2.30 
  -9   0   1    1.00    4.10 
  -9   0   1   -1.30    7.70 
  -9   0   1    2.40    3.20 
  -9   0   1   -2.10    4.60 
   9   0  -1    0.90    5.30 
  -9   0   1   -2.70    4.70 
  -9   0   1    1.10    3.10 
  -9   0   1   -1.80    2.30 
  -8   0   1   -2.00    7.60 
  -8   0   1   -0.80    3.00 
  -8   0   1    2.10    4.90 
  -8   0   1   -3.90    2.50 
   8   0  -1    9.00    4.30 
  -8   0   1    6.80    6.10 
  -8   0   1   -7.20    3.20 
  -8   0   1    8.80    4.60 
  -8   0   1    3.10    3.40 
   8   0  -1   -1.60    5.40 
  -8   0   1   -2.10    4.90 
  -7   0   1   66.99   10.00 
   7   0  -1   78.99   10.90 
  -7   0   1   70.39   10.00 
  -7   0   1   74.89   10.40 
  -7   0   1   64.99   12.90 
  -7   0   1   65.79   11.30 
   7   0  -1   54.09   10.30 
  -7   0   1   59.09   11.00 
  -7   0   1   62.49   10.00 
  -7   0   1   79.49   10.60 
  -7   0   1   73.99   11.70 
   6   0  -1   60.99    9.30 
  -6   0   1   56.99    8.90 
  -6   0   1   63.49   11.70 
   6   0  -1   46.40    9.30 
  -6   0   1   51.79   10.00 
  -6   0   1   61.19    8.70 
  -6   0   1   68.19   11.50 
  -6   0   1   66.09    9.00 
  -6   0   1   53.39    9.30 
   5   0  -1  169.78   21.40 
   5   0  -1  140.89   21.00 
   5   0  -1  135.69   21.10 
   5   0  -1  156.48   21.50 
   4   0  -1   21.80    5.20 
   4   0  -1   23.70    4.80 
   4   0  -1   25.20    4.50 
   3   0  -1   38.80    5.80 
   3   0  -1   38.50    5.80 
   3   0  -1   35.80    6.30 
  -3   0   1   40.40    6.20 
   3   0  -1   36.60    6.50 
   2   0  -1   95.39   13.50 
   2   0  -1   94.09   13.50 
   2   0  -1   86.49   13.90 
  -2   0   1  107.89   13.70 
   2   0  -1  106.39   14.00 
  -1   0   1  333.87   46.60 
   1   0  -1  357.56   46.60 
  -1   0   1  358.06   46.60 
  -1   0   1  349.57   46.50 
   1   0  -1  346.07   46.70 
   1   0  -1  353.36   46.60 
   1   0  -1  356.26   46.50 
   1   0  -1  344.57   46.60 
  -1   0  -1    5.50    2.00 
   2   0   1   72.49   10.20 
  -2   0  -1   78.49   10.90 
   2   0   1   72.09   10.20 
   3   0   1  566.74   73.09 
  -3   0  -1  546.45   73.29 
   3   0   1  528.75   73.09 
   4   0   1   78.29   13.30 
   4   0   1   98.99   13.00 
   4   0   1   99.99   12.90 
  -5   0  -1    5.50    3.60 
   5   0   1    7.20    3.20 
   5   0   1    1.80    3.00 
   5   0   1   -2.30    2.70 
   5   0   1    4.00    2.60 
  -6   0  -1   -3.70    4.60 
   6   0   1   -2.40    2.70 
  -6   0  -1  -19.20    6.70 
  -6   0  -1    0.90    3.70 
  -6   0  -1   -3.00    2.20 
   6   0   1    1.00    4.00 
  -6   0  -1   -1.70    2.00 
   6   0   1   -0.50    2.90 
  -6   0  -1    5.20    7.80 
   6   0   1   -1.10    2.90 
  -7   0  -1  109.19   19.10 
  -7   0  -1  159.88   20.40 
   7   0   1  148.69   19.30 
  -7   0  -1  132.19   18.70 
  -7   0  -1  144.99   20.50 
  -7   0  -1  137.79   19.10 
  -7   0  -1  132.29   18.80 
  -7   0  -1  147.59   21.60 
  -7   0  -1  143.29   19.40 
  -7   0  -1  117.49   19.90 
  -7   0  -1  141.79   19.80 
  -8   0  -1  104.39   15.90 
  -8   0  -1   99.49   16.80 
   8   0   1  111.89   15.70 
  -8   0  -1  121.89   16.40 
  -8   0  -1  118.09   18.40 
   8   0   1  101.39   16.60 
  -8   0  -1  107.79   15.80 
  -8   0  -1  111.59   15.10 
  -8   0  -1   80.89   15.90 
  -8   0  -1  106.39   16.30 
  -8   0  -1  118.19   15.20 
  -9   0  -1    0.00    3.30 
   9   0   1   15.30    5.70 
  -9   0  -1    1.50    4.60 
  -9   0  -1    3.60    7.00 
  -9   0  -1    1.40    3.10 
  -9   0  -1    5.50    3.20 
  -9   0  -1    3.80    4.50 
  -9   0  -1    3.30    4.70 
  -9   0  -1    2.90    2.30 
 -10   0  -1    1.10    3.20 
 -10   0  -1    2.40    4.40 
 -10   0  -1   -0.10    3.40 
 -10   0  -1   -1.00    2.30 
 -10   0  -1   -4.10   10.40 
 -10  -1   1    4.80    5.50 
 -10  -1   1   -6.40    9.30 
 -10  -1   1   -2.20    2.40 
 -10  -1   1    2.70    3.60 
 -10  -1   1    3.70    2.40 
 -10  -1   1    3.60    3.60 
 -10   1   1    2.70    3.60 
 -10   1   1    5.10    6.20 
 -10   1   1    0.20    2.30 
 -10   1   1    2.00    2.50 
  10   1  -1    1.20    8.40 
 -10   1   1    0.60    3.30 
  -9  -1   1   10.60    3.80 
  -9  -1   1    8.30    7.90 
   9  -1  -1    9.50    5.30 
  -9  -1   1    5.60    5.10 
  -9  -1   1    0.90    5.60 
  -9  -1   1    5.80    2.90 
  -9  -1   1    5.40    4.60 
  -9   1   1   10.00    3.50 
  -9   1   1   10.80    3.00 
  -9   1   1   11.90    3.70 
  -9   1   1    7.70    5.00 
  -9   1   1    3.90    4.40 
  -9   1   1   21.70    8.60 
   9   1  -1   13.70    5.80 
  -9   1   1    5.20    5.10 
   9   1  -1   -3.00    5.60 
  -8  -1   1   16.30    8.60 
  -8  -1   1    1.10    4.70 
  -8  -1   1    3.30    2.90 
  -8  -1   1    4.30    3.40 
   8  -1  -1    6.70    5.70 
  -8  -1   1   -1.20    4.80 
  -8  -1   1    1.20    2.50 
   8  -1  -1    4.20    4.00 
  -8  -1   1    4.60    3.50 
  -8  -1   1   12.40    5.90 
  -8   1   1   -0.10    3.10 
  -8   1   1    0.30    4.50 
   8   1  -1   -5.60    4.20 
   8   1  -1   -1.20    5.60 
  -8   1   1    0.80    2.40 
  -8   1   1   -0.20    3.40 
  -8   1   1    0.50    5.80 
  -8   1   1    2.30    7.60 
  -8   1   1    7.10    5.00 
   8   1  -1    2.40    5.20 
  -8   1   1    0.10    3.00 
  -7  -1   1   44.50    7.50 
  -7  -1   1   36.20    7.70 
   7  -1  -1   30.10    7.80 
  -7  -1   1   42.00    9.40 
  -7  -1   1   19.30    5.20 
  -7  -1   1   23.60    5.00 
  -7  -1   1   25.10    6.60 
   7  -1  -1   32.30    6.10 
  -7  -1   1   30.10    4.90 
  -7  -1   1   27.00    4.90 
   7   1  -1   29.00    6.40 
  -7   1   1   31.80    6.80 
   7   1  -1   32.30    6.80 
  -7   1   1   39.90    7.70 
   7   1  -1   31.30    7.20 
  -7   1   1   27.00    6.90 
  -7   1   1   25.20    5.30 
   7   1  -1   37.70    6.50 
  -7   1   1   16.40    5.00 
  -7   1   1   38.70    5.70 
  -7   1   1   28.70    5.00 
  -7   1   1   42.40    9.60 
  -7   1   1   24.70    5.40 
   6  -1  -1   81.69   12.90 
   6  -1  -1   91.79   12.80 
   6  -1  -1   86.69   12.90 
  -6  -1   1   82.29   12.90 
  -6  -1   1   93.19   13.40 
  -6  -1   1   82.09   14.40 
  -6  -1   1   82.69   13.70 
   6  -1  -1  100.39   13.00 
  -6  -1   1   75.89   12.40 
  -6  -1   1   72.49   12.00 
  -6   1   1   71.89   10.90 
  -6   1   1   53.19   10.10 
  -6   1   1   65.39   11.10 
   6   1  -1   75.69   11.20 
  -6   1   1  107.59   14.30 
   6   1  -1   83.49   11.60 
  -6   1   1   62.99   11.60 
  -6   1   1   67.89   10.60 
  -6   1   1   60.39   10.20 
   6   1  -1   82.69   11.30 
   6   1  -1   76.89   11.10 
   5  -1  -1   65.59    9.40 
   5  -1  -1   54.69    9.40 
   5   1  -1   53.79    9.50 
   5   1  -1   47.20    8.50 
   5   1  -1   60.49    8.90 
   5   1  -1   52.09    9.00 
   5   1  -1   60.29    9.70 
   4  -1  -1   80.39   11.30 
   4  -1  -1   73.49   11.60 
   4  -1  -1   82.09   11.30 
   4  -1  -1   76.19   11.60 
   4   1  -1   79.49   11.50 
   4   1  -1   64.39   11.50 
  -4   1   1   71.09   10.90 
   4   1  -1   79.29   11.00 
   4   1  -1   67.99   11.00 
   4   1  -1   78.79   11.30 
   3  -1  -1  369.56   55.59 
   3  -1  -1  464.45   55.49 
   3  -1  -1  391.76   55.29 
   3  -1  -1  440.36   55.39 
   3   1  -1  486.85   63.09 
   3   1  -1  451.05   62.99 
   3   1  -1  482.45   63.19 
   3   1  -1  467.15   62.99 
   2  -1  -1  183.08   29.20 
   2  -1  -1  227.48   29.10 
  -2  -1   1  244.88   29.10 
   2  -1  -1  215.68   28.90 
   2   1  -1  211.78   27.20 
   2   1  -1  217.88   27.00 
  -2   1   1  176.18   26.90 
   1  -1  -1 3052.09  441.06 
  -1  -1   1 3440.36  441.16 
   1  -1  -1 3299.37  441.06 
  -1  -1   1 3423.06  441.06 
   1  -1  -1 3400.06  441.06 
  -1   1   1 3241.68  404.46 
   1   1  -1 3210.68  404.46 
   1   1  -1 2932.11  404.46 
  -1   1   1 2860.71  404.36 
   1   1  -1 2988.30  404.46 
   0  -1   1   13.30    2.40 
   0  -1   1   16.10    2.30 
   0  -1   1   14.80    2.40 
   0  -1   1   14.30    2.50 
   0  -1  -1   15.90    2.40 
   0  -1  -1   15.80    2.30 
   0  -1   1   11.90    2.30 
   0  -1  -1   14.80    2.40 
   0  -1  -1   16.30    2.50 
   0   1  -1   15.60    2.50 
   0   1   1   15.70    2.60 
   0   1  -1   18.10    2.60 
   0   1   1   16.40    2.70 
   0   1  -1   18.40    2.70 
   0   1   1   16.40    2.50 
   0   1  -1   18.40    2.70 
   0   1  -1   18.30    3.00 
   0   1   1   13.30    2.50 
  -1  -1  -1  204.78   27.80 
  -1  -1  -1  201.18   27.90 
  -1  -1  -1  217.28   27.80 
   1   1   1  210.48   29.00 
   1   1   1  215.98   28.90 
   1   1   1  210.68   29.10 
   1   1   1  224.18   28.90 
  -1   1  -1  220.48   29.00 
   1   1   1  215.68   29.00 
  -2  -1  -1 2072.49  275.37 
   2   1   1 1802.92  271.37 
   2   1   1 2005.10  271.37 
  -2   1  -1 2062.59  271.47 
   2   1   1 2213.38  271.37 
   2   1   1 2108.19  271.27 
   2   1   1 2066.89  271.17 
   3  -1   1  300.97   43.50 
   3  -1   1  349.67   43.50 
   3  -1   1  300.97   43.50 
   3  -1   1  353.46   43.50 
  -3  -1  -1  329.27   43.90 
   3   1   1  310.77   45.90 
   3   1   1  322.47   46.20 
   3   1   1  370.06   45.90 
  -3   1  -1  337.57   46.30 
   3   1   1  384.06   46.20 
   4  -1   1   46.40    8.80 
  -4  -1  -1   66.39    9.70 
   4  -1   1   62.59    8.90 
   4  -1   1   61.29    8.20 
   4  -1   1   60.99    8.80 
  -4   1  -1   75.59   11.10 
   4   1   1   60.19   10.40 
   4   1   1   74.09   11.00 
   4   1   1   75.99   10.50 
   4   1   1   69.09   10.30 
   5  -1   1    5.10    2.70 
   5  -1   1    6.80    3.40 
   5  -1   1    3.00    2.60 
   5  -1   1    3.50    2.40 
   5  -1   1    3.30    3.10 
   5  -1   1    2.40    2.50 
   5   1   1    5.60    3.80 
  -5   1  -1    5.30    3.70 
   5   1   1    4.30    3.00 
   5   1   1    1.00    3.50 
  -6  -1  -1   13.30    3.40 
  -6  -1  -1   14.40    3.90 
   6  -1   1   17.30    3.80 
  -6  -1  -1   13.10    3.40 
   6  -1   1   23.00    5.70 
  -6  -1  -1   15.40    5.60 
  -6  -1  -1   25.00    8.00 
  -6  -1  -1   14.30    6.20 
  -6  -1  -1   14.20    3.30 
   6   1   1   22.10    5.10 
   6   1   1   18.50    4.60 
  -6   1  -1   18.50    4.00 
  -6   1  -1   21.70   11.40 
  -6   1  -1   14.20    4.60 
   6   1   1   21.50    4.40 
  -6   1  -1   16.50    5.50 
  -6   1  -1   10.70    3.50 
  -6   1  -1    8.50    3.20 
   6   1   1   17.00    4.70 
   7  -1   1   45.20    8.30 
  -7  -1  -1   42.40    8.50 
  -7  -1  -1   48.50    8.30 
  -7  -1  -1   47.90    7.20 
  -7  -1  -1   52.89    7.70 
  -7  -1  -1   46.10    7.70 
   7  -1   1   52.29    7.70 
  -7  -1  -1   47.20    7.10 
  -7  -1  -1   31.10    9.20 
  -7  -1  -1   37.60    8.50 
  -7  -1  -1   41.40   10.40 
  -7   1  -1   50.49    9.10 
  -7   1  -1   50.99    7.80 
  -7   1  -1   39.30    9.00 
  -7   1  -1   43.40    9.40 
  -7   1  -1   49.70    7.70 
  -7   1  -1   50.49   11.20 
  -7   1  -1   55.09    7.80 
  -7   1  -1   47.20    7.50 
  -7   1  -1   48.20    7.80 
  -7   1  -1   58.99    8.40 
  -7   1  -1   50.99    8.80 
   7   1   1   53.59    8.50 
  -8  -1  -1   38.20    6.40 
   8  -1   1   17.90    7.30 
  -8  -1  -1   47.90    5.70 
  -8  -1  -1   24.60    7.60 
  -8  -1  -1   33.80    7.40 
   8  -1   1   35.90    5.90 
  -8  -1  -1   47.90    6.60 
  -8  -1  -1   23.00    6.80 
  -8  -1  -1   17.80    6.80 
  -8  -1  -1   23.40    9.70 
  -8   1  -1   33.60    7.70 
  -8   1  -1   41.60    6.40 
  -8   1  -1   41.20    7.50 
   8   1   1   24.90    6.50 
  -8   1  -1   39.10    6.90 
  -8   1  -1   36.80    5.60 
  -8   1  -1   37.00    7.90 
   8   1   1   14.20    7.30 
  -8   1  -1   57.09    6.80 
  -8   1  -1   29.80    9.60 
  -8   1  -1   21.00    5.70 
   9  -1   1   -4.40    6.50 
  -9  -1  -1    4.30    4.50 
  -9  -1  -1   -4.90    4.50 
  -9  -1  -1    3.40    6.90 
  -9  -1  -1    7.70    3.20 
  -9  -1  -1    5.00    2.30 
  -9  -1  -1    0.20    4.40 
  -9  -1  -1    3.10    3.10 
  -9   1  -1    0.40    5.10 
   9   1   1    4.80    5.30 
  -9   1  -1    7.10    3.50 
  -9   1  -1    9.30    7.20 
  -9   1  -1    8.20    2.60 
  -9   1  -1    3.00    4.50 
  -9   1  -1    2.60    4.30 
  -9   1  -1    0.20    3.30 
 -10  -1  -1    4.80    2.70 
 -10  -1  -1    0.30    3.30 
 -10  -1  -1    5.50    3.10 
 -10  -1  -1    0.80    4.00 
 -10   1  -1    2.70    2.60 
 -10   1  -1   -0.10    5.80 
 -10   1  -1    4.10    3.50 
 -10   1  -1    6.80    3.30 
 -10   1  -1    6.70    3.20 
 -10   1  -1    3.80    4.20 
 -10  -2   1   -6.10    5.00 
 -10  -2   1    2.60    2.70 
 -10  -2   1    3.80    3.80 
 -10  -2   1    1.00    2.40 
 -10  -2   1    1.10    3.40 
 -10  -2   1   -1.60    5.20 
 -10   2   1    5.20    4.50 
 -10   2   1    3.70    2.40 
  10   2  -1    5.50    5.40 
 -10   2   1    3.70    3.60 
 -10   2   1   -1.20    4.70 
 -10   2   1   -7.00    8.00 
 -10   2   1    0.60    3.00 
  -9  -2   1   20.30    4.30 
  -9  -2   1   18.60    3.90 
  -9  -2   1   25.50    8.40 
  -9  -2   1    2.40    4.70 
  -9  -2   1   11.70    5.10 
   9  -2  -1    9.60    5.80 
  -9  -2   1   10.90    5.60 
   9   2  -1   17.10    6.40 
  -9   2   1   23.30    8.30 
  -9   2   1   19.70    4.40 
  -9   2   1   15.20    5.30 
  -9   2   1   10.50    5.30 
   9   2  -1   17.50    6.30 
  -9   2   1   13.80    5.80 
  -9   2   1   15.20    4.00 
  -9   2   1   20.80    3.80 
  -9   2   1   22.80    3.80 
  -8  -2   1    0.40    5.10 
  -8  -2   1   -0.70    5.30 
  -8  -2   1   -4.70    7.40 
  -8  -2   1    8.00    3.80 
   8  -2  -1    6.50    5.50 
  -8  -2   1   11.30    2.80 
   8  -2  -1   11.20    4.10 
  -8  -2   1    1.10    4.90 
  -8  -2   1    3.50    3.60 
  -8  -2   1    5.60    2.70 
  -8   2   1   -0.60    7.70 
  -8   2   1    3.30    6.10 
   8   2  -1   -0.70    6.00 
  -8   2   1   -0.60    2.40 
  -8   2   1    0.50    4.20 
  -8   2   1    1.10    3.20 
  -8   2   1    2.60    5.60 
  -8   2   1    5.90    3.10 
   8   2  -1    0.90    5.40 
   8   2  -1    8.50    4.60 
  -8   2   1    2.60    2.50 
  -8   2   1    3.40    3.40 
  -7  -2   1    7.80    2.80 
   7  -2  -1   11.60    5.70 
  -7  -2   1   12.20    6.60 
  -7  -2   1   10.30    3.90 
  -7  -2   1    8.50    3.10 
  -7  -2   1    4.30    7.50 
  -7  -2   1    3.30    5.00 
   7  -2  -1   10.00    4.40 
  -7  -2   1   15.50    5.10 
  -7  -2   1    8.30    3.40 
  -7  -2   1    0.60    5.10 
   7   2  -1   17.10    6.70 
  -7   2   1   15.80    6.00 
  -7   2   1   10.10    2.90 
  -7   2   1    9.30    3.60 
  -7   2   1    7.00    7.80 
   7   2  -1    9.00    4.80 
   7   2  -1   10.10    5.10 
   7   2  -1    6.40    5.60 
  -7   2   1    7.70    2.70 
  -7   2   1   15.90    5.40 
  -7   2   1   10.40    3.40 
  -7   2   1    7.80    3.10 
  -7   2   1    5.90    5.00 
   7   2  -1   12.50    5.10 
  -6  -2   1   22.60    6.70 
   6  -2  -1   23.30    5.00 
  -6  -2   1   12.40    6.10 
  -6  -2   1   20.00    5.70 
   6  -2  -1   32.90    5.20 
  -6  -2   1   19.40    4.30 
  -6  -2   1   22.60    4.10 
   6  -2  -1   21.50    5.00 
  -6  -2   1   29.90    4.70 
   6  -2  -1   14.50    7.20 
  -6  -2   1   31.90    8.70 
  -6   2   1   20.40    5.90 
  -6   2   1   22.00    4.00 
   6   2  -1   15.80    5.50 
   6   2  -1   12.10    5.70 
  -6   2   1   24.50    4.60 
  -6   2   1   24.80    4.30 
  -6   2   1   19.80    4.60 
  -6   2   1   14.40    6.90 
  -6   2   1   20.40    9.30 
   6   2  -1   40.80    6.70 
  -6   2   1   24.60    5.80 
   5  -2  -1  159.78   22.00 
   5   2  -1  190.98   24.10 
   5   2  -1  161.38   23.40 
   5   2  -1  139.99   23.50 
  -5   2   1  173.88   23.20 
   4  -2  -1  351.46   47.60 
   4  -2  -1  358.96   47.90 
   4  -2  -1  369.06   47.60 
   4  -2  -1  342.47   47.70 
   4   2  -1  327.77   46.20 
   4   2  -1  357.06   46.00 
   4   2  -1  334.27   46.20 
  -4   2   1  344.57   45.90 
   4   2  -1  328.67   45.90 
   4   2  -1  336.87   46.40 
   4   2  -1  356.56   46.20 
   3  -2  -1  194.38   29.40 
   3  -2  -1  235.88   29.70 
   3  -2  -1  230.18   29.80 
   3  -2  -1  220.88   29.50 
   3   2  -1  248.58   33.50 
   3   2  -1  229.08   33.10 
  -3   2   1  236.58   32.90 
   3   2  -1  239.28   33.20 
   3   2  -1  240.48   33.00 
   3   2  -1  268.97   33.20 
   2  -2  -1  932.81  133.09 
   2  -2  -1 1022.00  132.79 
  -2  -2   1  900.81  132.79 
  -2  -2   1 1094.19  132.69 
   2  -2  -1  932.51  132.49 
   2  -2  -1 1031.70  132.49 
  -2  -2   1 1068.69  132.49 
   2   2  -1 1051.99  131.89 
   2   2  -1 1097.39  132.09 
   2   2  -1 1020.60  131.89 
  -2   2   1  909.11  131.79 
   2   2  -1  888.01  132.09 
   1  -2  -1  435.26   60.79 
  -1  -2   1  500.55   60.99 
  -1  -2   1  484.95   60.99 
   1  -2  -1  437.76   60.79 
  -1  -2   1  457.45   60.89 
  -1  -2   1  466.85   60.89 
   1  -2  -1  473.35   60.89 
  -1  -2   1  405.26   61.09 
   1   2  -1  484.65   59.29 
   1   2  -1  439.66   59.09 
  -1   2   1  419.96   58.99 
   1   2  -1  383.96   59.29 
   1   2  -1  475.45   59.09 
  -1   2   1  461.95   59.09 
   0  -2  -1   96.09   13.70 
   0  -2  -1  102.89   13.70 
   0  -2   1  109.69   13.80 
   0  -2   1   92.39   13.60 
   0   2   1   83.99   14.30 
   0   2   1  103.59   14.20 
   0   2   1   98.19   14.00 
   0   2  -1  111.99   14.00 
   0   2  -1   96.89   14.00 
   0   2  -1  111.19   14.20 
   0   2   1  118.69   14.10 
   1  -2   1   70.49    9.90 
   1  -2   1   71.49    9.50 
  -1  -2  -1   74.89   10.20 
  -1  -2  -1   83.39   10.00 
   1  -2   1   72.99    9.80 
  -1  -2  -1   69.99    9.80 
  -1  -2  -1   54.69   10.10 
  -1   2  -1   63.99   10.10 
   1   2   1   78.89   10.20 
   1   2   1   71.69   10.00 
   1   2   1   63.09   10.60 
   1   2   1   79.09   10.40 
   2  -2   1   22.00    4.10 
  -2  -2  -1   26.00    4.70 
   2  -2   1   17.60    3.90 
   2  -2   1   28.40    3.90 
  -2  -2  -1   21.70    5.00 
  -2  -2  -1   31.10    4.50 
   2  -2   1   31.00    3.80 
   2   2   1   33.80    5.30 
   2   2   1   38.50    5.60 
  -2   2  -1   20.60    5.60 
   2   2   1   29.80    6.00 
   2   2   1   47.20    5.80 
   3  -2   1  193.08   26.20 
   3  -2   1  197.18   26.20 
   3  -2   1  209.08   26.30 
  -3  -2  -1  199.18   26.70 
   3  -2   1  177.98   26.20 
   3   2   1  189.58   26.90 
   3   2   1  231.08   26.70 
  -3   2  -1  186.28   26.90 
   3   2   1  183.28   26.80 
   3   2   1  194.38   26.60 
   3   2   1  193.08   27.10 
   4  -2   1  108.39   14.70 
   4  -2   1  105.29   14.80 
   4   2   1  120.29   18.60 
   4   2   1  127.69   18.60 
  -4   2  -1  153.58   18.70 
   4   2   1  135.69   18.20 
   4   2   1  111.49   19.20 
   5  -2   1   16.00    2.90 
   5  -2   1   12.40    2.90 
   5  -2   1   14.40    2.90 
   5  -2   1    6.30    2.90 
   5  -2   1   11.30    2.60 
   5  -2   1    8.40    2.60 
   5   2   1   10.60    4.40 
   5   2   1   20.90    5.20 
  -5   2  -1    7.80    4.10 
   5   2   1    5.60    3.80 
   5   2   1   12.50    4.80 
   5   2   1   18.00    4.30 
  -6  -2  -1   12.60    3.20 
  -6  -2  -1   11.60    2.90 
  -6  -2  -1    9.50    3.40 
  -6  -2  -1    1.60    5.60 
   6  -2   1    6.80    3.10 
  -6  -2  -1    9.30    4.50 
  -6  -2  -1   16.10    7.20 
  -6  -2  -1   10.00    2.90 
  -6  -2  -1    6.20    5.80 
   6  -2   1   10.30    3.60 
  -6   2  -1    9.70    6.20 
  -6   2  -1    5.40    3.20 
   6   2   1   21.10    5.10 
  -6   2  -1   14.00    3.90 
   6   2   1   -0.10    4.10 
  -6   2  -1    7.00    6.40 
   6   2   1    7.70    3.90 
  -6   2  -1    3.80    3.10 
  -6   2  -1   14.90    3.20 
  -6   2  -1   14.50    5.20 
  -6   2  -1    9.50    4.70 
  -6   2  -1    9.60    4.10 
   6   2   1    2.50    4.50 
   7  -2   1   12.80    5.10 
  -7  -2  -1   13.80    5.10 
  -7  -2  -1   20.80    8.80 
   7  -2   1   12.20    3.90 
  -7  -2  -1   11.80    4.20 
  -7  -2  -1    6.10    4.70 
  -7  -2  -1   11.30    5.40 
  -7  -2  -1   11.60    6.60 
  -7  -2  -1   14.80    3.40 
  -7  -2  -1   10.30    4.80 
  -7  -2  -1   12.50    3.30 
  -7   2  -1    9.10    5.90 
  -7   2  -1   20.90    5.10 
  -7   2  -1   11.30    3.60 
  -7   2  -1   13.50    5.80 
  -7   2  -1   13.30    3.80 
  -7   2  -1   12.50    4.90 
  -7   2  -1   14.50    3.30 
  -7   2  -1   14.10    3.40 
   7   2   1   16.10    7.30 
  -7   2  -1    8.50    5.10 
   7   2   1   13.40    5.40 
   7   2   1   25.00    5.20 
  -7   2  -1    8.50    8.00 
  -7   2  -1    7.90    4.00 
  -7   2  -1   11.90    3.20 
  -8  -2  -1   31.00    5.60 
  -8  -2  -1   49.10    6.80 
  -8  -2  -1   28.20    6.00 
  -8  -2  -1   27.10    7.40 
  -8  -2  -1   44.40    7.10 
   8  -2   1   31.10    7.60 
  -8  -2  -1   34.50    7.70 
  -8  -2  -1   41.90    7.60 
  -8  -2  -1   23.60    9.70 
  -8  -2  -1   33.30    5.60 
  -8   2  -1   31.10    5.40 
  -8   2  -1   35.80    6.30 
  -8   2  -1   33.30    5.90 
  -8   2  -1   30.60    7.80 
  -8   2  -1   35.30    6.00 
   8   2   1   25.80    7.70 
  -8   2  -1   34.40    5.50 
  -8   2  -1   37.60    5.60 
   8   2   1   33.40    7.00 
  -8   2  -1   33.60    7.50 
  -8   2  -1   40.10    9.60 
  -8   2  -1   34.40    8.70 
  -8   2  -1   35.80    7.40 
  -9  -2  -1   13.70    4.90 
  -9  -2  -1   10.00    3.90 
  -9  -2  -1    4.60    7.00 
  -9  -2  -1   19.80    3.30 
  -9  -2  -1   10.00    5.10 
  -9  -2  -1   10.80    5.80 
  -9  -2  -1   14.40    3.90 
  -9   2  -1   15.90    4.90 
   9   2   1    6.70    5.70 
  -9   2  -1   21.70    4.00 
  -9   2  -1   10.00    7.60 
  -9   2  -1   10.20    5.60 
  -9   2  -1   15.80    3.30 
  -9   2  -1   12.40    3.90 
  -9   2  -1   11.20    5.00 
  -9   2  -1    5.20    3.50 
 -10  -2  -1   -3.60    3.80 
 -10  -2  -1    1.50    3.60 
 -10  -2  -1   -0.10    6.60 
 -10  -2  -1   -0.30    2.50 
 -10  -2  -1   -0.60    3.70 
 -10   2  -1   -0.30    2.20 
 -10   2  -1    4.50    3.50 
 -10   2  -1    1.90    3.90 
 -10   2  -1    0.50    5.20 
 -10   2  -1   -2.00    2.20 
 -10   2  -1   -0.80    3.30 
 -10  -3   1  -10.60    5.70 
 -10  -3   1   -1.30    3.70 
 -10  -3   1    0.40    3.10 
 -10  -3   1   -1.60    2.50 
 -10  -3   1    1.30    3.80 
 -10   3   1   -1.40    2.00 
 -10   3   1    0.30    4.20 
 -10   3   1    0.50    2.20 
 -10   3   1   -2.40    1.70 
  10   3  -1    2.10    4.70 
 -10   3   1   -3.10    3.60 
 -10   3   1    0.60    5.50 
  10   3  -1   -1.00    5.00 
  -9  -3   1   24.10    4.70 
  -9  -3   1   20.40    7.90 
  -9  -3   1   16.90    3.50 
  -9  -3   1   15.00    5.40 
  -9  -3   1   13.10    5.50 
  -9  -3   1   18.90    4.50 
   9  -3  -1   19.20    8.00 
  -9  -3   1   12.00    5.70 
  -9   3   1   18.40    4.30 
  -9   3   1   12.00    7.50 
  -9   3   1   16.30    3.90 
   9   3  -1    8.10    5.90 
  -9   3   1   14.30    4.90 
  -9   3   1   13.40    4.10 
  -9   3   1   13.40    5.00 
  -9   3   1   17.50    6.00 
  -9   3   1   20.30    3.50 
   8  -3  -1   10.60    6.10 
  -8  -3   1   21.60    3.60 
  -8  -3   1   20.70    4.70 
  -8  -3   1   35.70    9.90 
  -8  -3   1   -3.00    5.80 
  -8  -3   1   11.70    6.10 
  -8  -3   1   17.50    4.70 
  -8  -3   1   21.10    6.00 
  -8   3   1   18.00    6.00 
  -8   3   1   20.80    4.30 
  -8   3   1   28.00    4.50 
  -8   3   1   12.60    4.10 
   8   3  -1   12.00    6.50 
  -8   3   1   19.00    3.70 
   8   3  -1    9.90    6.30 
  -8   3   1   28.50    5.80 
  -8   3   1    2.90    5.30 
  -8   3   1   13.90    3.40 
   8   3  -1   14.10    5.80 
  -8   3   1   11.10    8.20 
  -7  -3   1   27.90   13.70 
  -7  -3   1   34.50    5.20 
  -7  -3   1   18.20    6.30 
  -7  -3   1   33.70   11.30 
  -7  -3   1   28.20    5.00 
  -7  -3   1   22.10    6.40 
  -7  -3   1   12.30    6.80 
  -7  -3   1   45.30    7.20 
   7  -3  -1   24.70    5.80 
  -7  -3   1   30.40    6.20 
   7   3  -1   27.70    7.20 
  -7   3   1   28.60    5.50 
  -7   3   1   21.50    6.70 
  -7   3   1   20.70    6.50 
  -7   3   1   39.00    5.50 
   7   3  -1   28.80    7.70 
  -7   3   1   18.10    6.50 
   7   3  -1   25.50    6.80 
  -7   3   1   33.20    5.50 
  -7   3   1   26.40    4.70 
  -7   3   1   33.50    8.90 
  -7   3   1   28.20    7.80 
   7   3  -1   38.30    7.50 
   7   3  -1   23.70    6.60 
  -7   3   1   18.90    6.00 
  -6  -3   1   -0.10    4.10 
  -6  -3   1    5.20    2.30 
   6  -3  -1    1.70    4.70 
  -6  -3   1    1.50    2.40 
  -6  -3   1    2.50    5.20 
  -6  -3   1   -7.80    4.40 
  -6  -3   1    3.40    2.80 
  -6  -3   1    4.10    2.40 
  -6  -3   1    5.60    6.40 
   6  -3  -1    2.20    3.40 
  -6   3   1    4.00    4.80 
  -6   3   1    2.00    2.30 
   6   3  -1    3.80    4.00 
  -6   3   1    6.30    2.30 
  -6   3   1    3.40    3.00 
   6   3  -1   -4.40    4.30 
  -6   3   1    9.20    3.10 
  -6   3   1    1.80    2.30 
  -6   3   1   -6.00    5.50 
   6   3  -1    5.60    4.90 
   6   3  -1   -1.90    4.80 
  -6   3   1    6.10    4.50 
   6   3  -1    6.80    5.80 
   5  -3  -1   79.89   12.00 
   5  -3  -1   62.09   12.00 
   5  -3  -1   90.79   11.70 
   5  -3  -1   76.09   12.00 
   5  -3  -1   90.09   11.60 
   5   3  -1   79.29   12.80 
   5   3  -1  111.79   13.80 
   5   3  -1   78.89   12.30 
  -5   3   1   73.59   13.40 
   5   3  -1   99.29   13.60 
   5   3  -1   71.49   13.00 
   4  -3  -1   79.69   12.50 
   4  -3  -1   92.69   12.40 
   4   3  -1   76.09   12.20 
   4   3  -1   74.59   12.50 
   4   3  -1   96.69   12.40 
   3  -3  -1  304.07   37.80 
  -3  -3   1  294.37   38.00 
   3  -3  -1  292.47   38.10 
   3  -3  -1  312.37   37.90 
  -3  -3   1  252.27   38.10 
   3  -3  -1  241.08   37.70 
   3   3  -1  245.48   37.70 
   3   3  -1  280.17   37.60 
   3   3  -1  316.87   38.20 
   3   3  -1  277.17   37.90 
   3   3  -1  278.97   38.20 
  -3   3   1  276.97   37.40 
   2  -3  -1  157.88   23.10 
  -2  -3   1  180.28   23.60 
  -2  -3   1  164.08   23.60 
  -2  -3   1  175.38   23.10 
   2  -3  -1  157.48   23.30 
   2  -3  -1  168.08   23.50 
   2  -3  -1  179.68   23.30 
  -2  -3   1  181.88   23.20 
   2  -3  -1  171.38   23.10 
  -2  -3   1  173.78   23.10 
   2   3  -1  200.88   25.70 
  -2   3   1  177.38   25.30 
   2   3  -1  184.98   25.50 
   2   3  -1  183.88   25.30 
   2   3  -1  181.88   25.90 
  -1  -3   1 1426.66  181.28 
  -1  -3   1 1419.96  181.28 
   1  -3  -1 1412.46  181.18 
   1  -3  -1 1395.96  181.28 
  -1  -3   1 1313.47  181.18 
   1  -3  -1 1212.58  181.38 
   1   3  -1 1276.27  178.28 
  -1   3   1 1352.96  177.98 
   1   3  -1 1400.16  177.98 
   1   3  -1 1420.26  178.08 
  -1   3   1 1205.58  177.78 
  -1   3   1 1312.37  177.78 
  -1   3   1 1406.36  177.78 
   0  -3   1   21.30    4.00 
   0  -3  -1   19.40    4.20 
   0  -3   1   22.10    4.10 
   0  -3  -1   26.20    4.50 
   0  -3   1   24.10    4.40 
   0  -3   1   14.30    4.30 
   0  -3  -1   18.00    3.90 
   0  -3  -1   22.30    4.30 
   0   3   1   24.50    4.70 
   0   3  -1   19.70    4.20 
   0   3  -1   22.40    3.50 
   0   3   1   20.50    3.80 
   0   3   1   17.80    4.40 
   0   3   1   16.80    3.70 
   0   3   1   17.20    3.90 
   0   3  -1   18.60    3.70 
   0   3  -1   17.90    3.90 
   0   3  -1   23.90    4.60 
  -1  -3  -1  191.78   28.60 
  -1  -3  -1  220.88   28.90 
  -1  -3  -1  195.58   28.70 
   1  -3   1  197.58   28.50 
   1  -3   1  220.88   28.40 
   1  -3   1  213.68   28.60 
   1  -3   1  231.18   28.40 
  -1   3  -1  176.38   23.70 
   1   3   1  187.88   24.20 
   1   3   1  168.88   24.00 
  -1   3  -1  161.58   23.60 
   1   3   1  175.38   23.70 
  -1   3  -1  168.68   23.20 
   1   3   1  156.98   23.80 
  -1   3  -1  201.68   24.10 
   2  -3   1   11.80    3.50 
   2  -3   1   14.20    3.60 
  -2  -3  -1   17.00    2.80 
  -2  -3  -1    9.90    3.80 
   2  -3   1   10.60    2.30 
   2  -3   1   14.20    3.60 
   2  -3   1   12.00    2.30 
   2  -3   1   12.20    3.20 
  -2  -3  -1   10.70    3.90 
   2   3   1   10.00    4.30 
   2   3   1   10.30    3.60 
   2   3   1    4.20    3.80 
  -2   3  -1   14.80    3.80 
   2   3   1   13.30    4.60 
  -3  -3  -1   47.90    7.50 
  -3   3  -1  380.36   53.99 
   3   3   1  404.86   54.09 
   3   3   1  418.36   54.09 
   3   3   1  395.06   54.29 
   3   3   1  418.76   53.89 
   3   3   1  394.56   54.09 
   4  -3   1   29.40    4.50 
   4  -3   1   24.90    4.60 
   4  -3   1   20.80    3.70 
   4   3   1   31.80    6.50 
   4   3   1   23.70    6.00 
   4   3   1   23.60    5.90 
   4   3   1   29.00    5.30 
  -4   3  -1   21.10    5.40 
   4   3   1   32.20    6.50 
   4   3   1   21.30    5.80 
   5  -3   1   -0.20    1.90 
   5  -3   1   -0.10    2.10 
   5  -3   1    2.80    2.40 
   5  -3   1    7.00    1.80 
   5  -3   1   -0.90    2.10 
   5  -3   1    3.20    2.40 
   5   3   1    0.20    4.20 
   5   3   1   -1.40    3.90 
  -5   3  -1    0.80    3.60 
   5   3   1   -0.50    3.50 
   5   3   1    4.90    4.20 
  -6  -3  -1   17.50    5.10 
  -6  -3  -1   18.40    4.00 
  -6  -3  -1   11.20    6.90 
  -6  -3  -1   24.70    8.30 
   6  -3   1   24.00    6.30 
   6  -3   1   23.80    4.30 
  -6  -3  -1   30.00    4.50 
  -6  -3  -1   18.50    4.30 
  -6  -3  -1   20.70    6.30 
  -6  -3  -1   23.00    4.10 
  -6  -3  -1   19.70    5.40 
  -6   3  -1   19.50    4.00 
  -6   3  -1   15.80    4.10 
  -6   3  -1   16.50    6.50 
   6   3   1   12.50    5.60 
   6   3   1   15.30    5.50 
  -6   3  -1   24.70    3.90 
   6   3   1   33.00    6.30 
  -6   3  -1   20.60    4.70 
  -6   3  -1   16.40    5.70 
  -6   3  -1   19.60    7.00 
   6   3   1   17.20    5.20 
  -6   3  -1   24.20    3.90 
  -6   3  -1   15.60    5.60 
  -6   3  -1   28.80    5.30 
  -7  -3  -1   35.50   15.40 
   7  -3   1   31.30    5.80 
  -7  -3  -1   41.20    7.30 
  -7  -3  -1   34.50    6.30 
  -7  -3  -1   38.80    7.70 
  -7  -3  -1   33.30    5.80 
  -7  -3  -1   36.70    9.00 
  -7  -3  -1   35.60    5.80 
  -7  -3  -1   41.80    6.80 
  -7  -3  -1   40.90   10.50 
  -7   3  -1   56.89   11.30 
  -7   3  -1   28.60    5.80 
  -7   3  -1   34.90    7.30 
  -7   3  -1   34.50    6.00 
  -7   3  -1   39.00    6.90 
   7   3   1   25.60    7.50 
  -7   3  -1   29.30    5.20 
  -7   3  -1   28.90    6.30 
   7   3   1   31.70    8.10 
  -7   3  -1   30.80    5.40 
  -7   3  -1   33.90    9.90 
  -7   3  -1   30.30    7.20 
   7   3   1   30.70    7.10 
  -7   3  -1   21.10    7.10 
  -7   3  -1   39.90    5.90 
   7   3   1   39.80    7.00 
  -8  -3  -1   28.10    5.30 
  -8  -3  -1   15.00    6.40 
  -8  -3  -1   24.60    5.70 
  -8  -3  -1   12.40    7.10 
  -8  -3  -1   18.00    6.60 
  -8  -3  -1   24.60    5.50 
  -8  -3  -1   26.00    4.40 
  -8  -3  -1   25.80    9.40 
  -8   3  -1   22.00    4.50 
  -8   3  -1   24.80    8.80 
  -8   3  -1    9.30    5.80 
  -8   3  -1   13.70    4.30 
  -8   3  -1   18.80    3.80 
  -8   3  -1   16.20    5.60 
   8   3   1   15.40    6.30 
   8   3   1   20.60    6.50 
  -8   3  -1   11.60    6.20 
   8   3   1   16.00    5.60 
  -8   3  -1   19.20    3.60 
  -8   3  -1   23.20    4.40 
  -9  -3  -1    4.00    6.20 
  -9  -3  -1   10.00    5.10 
  -9  -3  -1    4.00    4.50 
  -9  -3  -1   10.50    2.70 
  -9  -3  -1   13.10    5.10 
  -9  -3  -1    3.50    3.40 
  -9  -3  -1   12.30    3.60 
  -9   3  -1    8.90    2.70 
  -9   3  -1    4.10    5.50 
  -9   3  -1    4.20    4.90 
  -9   3  -1    2.80    4.00 
  -9   3  -1    7.90    3.20 
   9   3   1    0.50    5.20 
  -9   3  -1   10.50    7.50 
   9   3   1    1.30    5.70 
  -9   3  -1   17.00    3.70 
  -9   3  -1    7.90    3.10 
 -10  -3  -1    5.00    2.60 
 -10  -3  -1    5.40    6.10 
 -10  -3  -1    2.20    2.60 
 -10  -3  -1    5.90    3.90 
 -10  -3  -1    1.30    3.80 
 -10   3  -1    1.50    4.00 
 -10   3  -1   -0.60    2.10 
 -10   3  -1   -0.90    3.70 
 -10   3  -1    4.20    2.60 
 -10   3  -1    2.50    5.10 
 -10  -4   1    5.70    3.90 
 -10  -4   1    3.80    2.30 
 -10  -4   1    5.80    6.60 
 -10  -4   1    1.70    4.30 
 -10  -4   1    1.40    2.70 
 -10   4   1    1.50    3.70 
  10   4  -1  -14.40    4.20 
 -10   4   1   -0.50    5.20 
 -10   4   1    2.50    2.30 
 -10   4   1    2.00    2.20 
  10   4  -1    1.30    5.00 
 -10   4   1    0.80    1.80 
 -10   4   1    0.00    3.50 
  -9  -4   1   -2.80    2.90 
  -9  -4   1    2.50    4.30 
   9  -4  -1   -0.10    6.40 
  -9  -4   1    0.90    2.10 
  -9  -4   1   -2.30    4.40 
  -9  -4   1   -2.50    2.90 
  -9  -4   1   -0.40    5.00 
  -9  -4   1   -6.60    6.10 
  -9   4   1   -3.80    6.70 
  -9   4   1   -0.70    2.80 
  -9   4   1   -2.00    2.40 
   9   4  -1    7.60    5.50 
  -9   4   1    2.40    2.90 
  -9   4   1   -3.80    2.70 
  -9   4   1    5.40    5.00 
   9   4  -1    5.30    5.70 
  -9   4   1   -0.70    4.70 
  -8  -4   1   15.30    8.40 
  -8  -4   1    4.90    5.00 
  -8  -4   1   15.30    4.30 
  -8  -4   1    4.60    3.00 
  -8  -4   1    2.20    6.60 
   8  -4  -1    0.20    5.70 
  -8  -4   1   -4.90    6.20 
  -8  -4   1    2.60    4.80 
  -8  -4   1    2.50    2.30 
   8  -4  -1   -1.50    3.50 
  -8   4   1    5.60    5.20 
  -8   4   1   10.90    8.00 
  -8   4   1    2.10    2.90 
  -8   4   1    0.50    4.80 
  -8   4   1   -0.30    3.30 
   8   4  -1    1.80    5.30 
  -8   4   1    1.90    2.40 
   8   4  -1    6.60    5.90 
   8   4  -1   -9.50    4.40 
  -8   4   1    5.50    5.20 
  -8   4   1    1.00    2.30 
  -8   4   1    1.60    3.20 
  -7  -4   1   34.30    5.50 
  -7  -4   1   40.20    6.30 
  -7  -4   1   32.30   10.00 
  -7  -4   1   38.20    8.30 
   7  -4  -1   37.10    6.50 
  -7  -4   1   33.90    7.40 
  -7  -4   1   31.80    6.00 
   7  -4  -1   21.90    7.00 
  -7  -4   1   28.60    6.90 
  -7  -4   1   29.40    7.60 
  -7  -4   1   30.60    5.50 
  -7   4   1   40.60    7.10 
  -7   4   1   21.50    5.00 
   7   4  -1   24.50    7.30 
  -7   4   1   26.70    4.50 
   7   4  -1   24.60    6.50 
   7   4  -1   18.30    6.60 
  -7   4   1   15.50    6.30 
  -7   4   1   30.90    8.60 
  -7   4   1   32.50    7.20 
  -7   4   1   25.50    5.30 
   7   4  -1   32.80    7.60 
  -7   4   1   20.10    5.60 
  -7   4   1   26.70    4.90 
  -7   4   1   23.20    4.40 
   7   4  -1   25.60    7.10 
  -6  -4   1    8.90    2.90 
  -6  -4   1   10.30    3.60 
  -6  -4   1    8.30    7.20 
   6  -4  -1    8.00    5.00 
   6  -4  -1    7.80    3.40 
   6  -4  -1    2.60    4.00 
  -6  -4   1    0.70    4.90 
  -6  -4   1   -0.40    3.30 
   6  -4  -1    2.50    3.00 
  -6  -4   1    4.00    3.80 
  -6  -4   1    4.90    4.00 
  -6  -4   1    0.50    4.80 
  -6  -4   1   -2.00    4.80 
   6   4  -1    0.90    5.20 
  -6   4   1    3.30    4.20 
  -6   4   1    7.70    5.70 
   6   4  -1    6.40    4.90 
  -6   4   1    6.60    3.00 
  -6   4   1    5.10    2.20 
  -6   4   1    2.90    4.70 
  -6   4   1   -3.50    2.60 
   6   4  -1   -2.80    4.70 
   6   4  -1   -2.20    4.00 
  -6   4   1    6.60    2.40 
  -6   4   1    8.80    3.00 
  -6   4   1    8.00    4.10 
   6   4  -1    1.50    4.90 
  -6   4   1    4.50    3.80 
   5  -4  -1   28.80    5.20 
   5  -4  -1   24.00    5.10 
   5   4  -1   29.10    6.60 
   5   4  -1   26.00    6.10 
   5   4  -1   33.30    7.20 
   5   4  -1   22.20    6.40 
  -5   4   1   28.20    6.00 
   5   4  -1   26.70    7.40 
   4  -4  -1   35.00    5.90 
   4  -4  -1   28.30    5.30 
   4  -4  -1   32.70    5.30 
   4  -4  -1   21.40    5.40 
   4   4  -1   23.50    5.70 
   4   4  -1   23.90    6.50 
  -4   4   1   38.70    5.70 
   4   4  -1   35.40    7.20 
   4   4  -1   19.60    6.30 
   3  -4  -1   65.29   10.20 
  -3  -4   1   69.89   11.50 
   3  -4  -1   73.19   10.50 
   3  -4  -1   73.39   10.90 
  -3  -4   1   70.29   10.00 
  -3  -4   1   74.49   10.90 
   3  -4  -1   80.69   11.10 
  -3  -4   1   65.19   10.00 
  -3   4   1   72.79   10.80 
   3   4  -1   76.69   10.80 
   3   4  -1   71.59   12.30 
   3   4  -1   58.49   10.80 
   3   4  -1   76.19   11.40 
  -2  -4   1  506.05   60.59 
  -2  -4   1  435.66   60.59 
   2  -4  -1  456.35   60.49 
   2  -4  -1  442.56   60.49 
   2  -4  -1  454.75   60.59 
  -2  -4   1  438.86   60.99 
  -2  -4   1  403.86   61.19 
   2  -4  -1  463.75   60.79 
  -2  -4   1  465.45   60.39 
   2   4  -1  472.95   58.49 
   2   4  -1  440.16   58.79 
  -2   4   1  387.56   58.29 
   2   4  -1  451.65   58.19 
   2   4  -1  453.55   58.29 
  -2   4   1  413.86   57.99 
   1  -4  -1 6096.69  766.02 
   1  -4  -1 5230.38  766.12 
  -1  -4   1 5917.61  766.02 
   1  -4  -1 5836.52  766.02 
  -1  -4   1 5639.94  766.12 
   1  -4  -1 5606.74  766.02 
  -1  -4   1 6066.09  766.12 
  -1   4   1 5911.51  771.52 
   1   4  -1 6409.66  771.92 
  -1   4   1 5840.32  771.42 
   1   4  -1 5795.52  771.42 
  -1   4   1 5867.11  771.32 
   1   4  -1 5576.54  771.52 
   1   4  -1 5868.01  771.72 
   1   4  -1 5234.78  771.82 
   0  -4  -1  747.53  112.99 
   0  -4  -1  852.71  112.79 
   0  -4   1  759.42  112.99 
   0  -4  -1  897.71  112.99 
   0  -4   1  864.81  112.89 
   0  -4  -1  903.01  112.99 
   0  -4  -1  811.82  113.09 
   0  -4   1  892.81  112.99 
   0  -4   1  910.91  112.99 
   0   4   1  929.71  114.59 
   0   4   1  834.62  114.49 
   0   4  -1  882.51  114.49 
   0   4  -1  887.71  114.69 
   0   4  -1  810.22  114.49 
   0   4  -1  903.61  114.49 
   0   4  -1  774.72  114.79 
  -1  -4  -1 1744.83  236.58 
   1  -4   1 1768.42  236.48 
  -1  -4  -1 1891.91  236.68 
   1  -4   1 1582.64  236.68 
  -1  -4  -1 1815.32  236.48 
   1  -4   1 1821.12  236.58 
   1  -4   1 1840.32  236.58 
  -1   4  -1 1768.12  233.58 
   1   4   1 1888.21  234.08 
  -1   4  -1 1629.24  233.88 
   1   4   1 1679.93  233.88 
   1   4   1 1796.92  233.88 
  -1   4  -1 1799.32  233.88 
  -2  -4  -1   95.59   13.30 
  -2  -4  -1   80.79   14.10 
  -2  -4  -1  103.89   14.00 
  -2  -4  -1   97.29   13.50 
   2  -4   1   95.69   13.40 
   2  -4   1   96.39   13.60 
   2  -4   1   85.09   13.70 
   2  -4   1  101.39   13.30 
  -2  -4  -1  107.39   13.50 
   2   4   1   85.19   14.40 
   2   4   1  101.69   14.30 
   2   4   1   84.89   13.70 
   2   4   1  107.09   13.40 
  -2   4  -1   81.59   13.30 
   3  -4   1   49.80    9.80 
   3  -4   1   68.19    8.80 
   3  -4   1   66.39    8.90 
  -3  -4  -1   64.19    9.30 
   3  -4   1   65.59    9.20 
   3  -4   1   66.99    9.40 
   3  -4   1   57.49    9.20 
  -3  -4  -1   52.69    9.60 
   3   4   1   69.39   11.10 
   3   4   1   70.69   10.50 
   3   4   1   74.69   10.70 
  -3   4  -1   59.89   10.20 
   3   4   1   66.09   10.80 
   3   4   1   69.79   10.60 
   4  -4   1   82.49   12.00 
   4  -4   1   88.29   12.10 
   4  -4   1   85.69   11.90 
   4  -4   1   81.79   11.80 
   4   4   1   93.79   14.40 
   4   4   1   94.49   14.60 
   4   4   1  104.09   14.50 
   4   4   1  101.69   15.30 
  -4   4  -1   88.39   14.20 
   4   4   1   94.59   14.60 
   5  -4   1   16.40    3.10 
   5  -4   1   11.30    3.20 
   5  -4   1   14.90    3.30 
   5  -4   1   10.60    2.80 
  -5   4  -1   15.40    4.40 
   5   4   1    1.60    4.50 
   5   4   1   12.80    5.30 
   5   4   1   11.60    5.90 
   5   4   1    3.20    4.70 
   5   4   1    9.80    4.40 
  -6  -4  -1   27.20    4.70 
  -6  -4  -1   23.70    4.90 
  -6  -4  -1    7.90    6.00 
  -6  -4  -1   18.90    8.10 
  -6  -4  -1   36.40    6.10 
   6  -4   1   24.30    4.80 
  -6  -4  -1   25.50    6.20 
  -6  -4  -1   33.40    4.70 
  -6  -4  -1   20.60    7.20 
  -6  -4  -1   41.10    5.60 
  -6   4  -1   30.30    4.80 
  -6   4  -1   19.10    6.70 
  -6   4  -1   23.70    5.10 
   6   4   1   15.30    6.40 
  -6   4  -1   26.60    5.40 
  -6   4  -1   34.70    4.90 
   6   4   1   45.60    7.70 
  -6   4  -1   29.40    7.80 
  -6   4  -1   17.70    6.90 
  -6   4  -1   30.10    4.80 
  -6   4  -1   25.00    6.70 
   6   4   1   25.70    6.20 
  -6   4  -1   20.60    5.80 
   6   4   1   19.60    6.70 
   6   4   1   39.80    7.40 
  -6   4  -1   30.20    6.10 
  -7  -4  -1   22.00    3.60 
  -7  -4  -1   -1.80    7.80 
  -7  -4  -1    8.00    3.60 
  -7  -4  -1    9.30    4.70 
  -7  -4  -1   10.80    3.00 
  -7  -4  -1    4.30    5.80 
   7  -4   1    2.60    2.70 
  -7  -4  -1    1.60    4.40 
  -7  -4  -1   11.80    3.40 
  -7  -4  -1   15.10    6.20 
  -7   4  -1    6.00    4.00 
  -7   4  -1    9.50    2.90 
   7   4   1    6.20    4.90 
  -7   4  -1    3.90    4.40 
  -7   4  -1    2.60    3.60 
  -7   4  -1   11.10    3.10 
  -7   4  -1   -0.10    5.00 
   7   4   1   18.20    5.90 
   7   4   1    6.40    5.70 
  -7   4  -1    9.20    5.30 
  -7   4  -1   13.00    3.90 
  -7   4  -1    2.10    5.60 
   7   4   1   15.00    5.80 
   7   4   1   -5.70    4.80 
  -7   4  -1    9.20    2.80 
  -8  -4  -1    9.50    5.70 
  -8  -4  -1    4.10    6.90 
  -8  -4  -1    1.80    5.00 
  -8  -4  -1    2.40    5.50 
  -8  -4  -1   -2.80    4.10 
  -8  -4  -1    8.60    3.90 
  -8  -4  -1    9.10    3.90 
  -8  -4  -1   13.20    2.90 
  -8   4  -1    1.50    4.40 
  -8   4  -1    8.30    3.30 
   8   4   1    6.50    5.70 
  -8   4  -1   11.20    3.60 
  -8   4  -1    9.70    3.00 
  -8   4  -1   14.80    6.00 
  -8   4  -1    4.20    5.60 
  -8   4  -1   13.30    3.90 
   8   4   1    4.30    6.30 
  -8   4  -1   13.80    5.10 
  -8   4  -1    6.00    2.60 
   8   4   1    3.00    4.90 
  -8   4  -1   10.80    8.00 
  -9  -4  -1   -3.00    4.70 
  -9  -4  -1    5.10    2.30 
  -9  -4  -1   -0.80    4.90 
  -9  -4  -1    4.30    3.30 
  -9  -4  -1    0.70    4.60 
  -9  -4  -1    0.30    6.70 
  -9  -4  -1    5.00    2.80 
  -9   4  -1    1.40    2.90 
  -9   4  -1   -2.30    3.60 
   9   4   1    4.90    5.00 
  -9   4  -1    8.40    2.60 
  -9   4  -1   -1.70    4.70 
  -9   4  -1   -6.00    6.60 
   9   4   1   -1.20    5.00 
  -9   4  -1    2.60    4.50 
  -9   4  -1    6.70    3.00 
  -9   4  -1    3.30    2.80 
 -10  -4  -1    4.50    2.40 
 -10  -4  -1    2.30    5.30 
 -10  -4  -1    2.70    3.50 
 -10  -4  -1    0.80    3.90 
 -10  -4  -1    4.90    2.90 
 -10   4  -1   -5.30    3.40 
 -10   4  -1    1.80    2.50 
 -10   4  -1    1.50    2.30 
  10   4   1   14.70    6.20 
 -10   4  -1    4.50    1.90 
 -10   4  -1    1.80    3.70 
 -10   4  -1    1.00    4.90 
 -10  -5   1    0.80    3.70 
 -10  -5   1    3.60    5.50 
 -10  -5   1   -0.70    3.40 
 -10  -5   1    0.10    2.50 
 -10  -5   1    0.70    2.10 
  10   5  -1   -2.80    3.90 
 -10   5   1   -2.20    2.20 
 -10   5   1   -5.40    1.80 
 -10   5   1    1.30    3.70 
 -10   5   1   -1.20    3.70 
  10   5  -1   -6.80    4.70 
  10   5  -1   -4.00    2.20 
 -10   5   1    0.70    1.80 
 -10   5   1    5.50    5.40 
  -9  -5   1    8.00    5.00 
  -9  -5   1    3.10    3.50 
  -9  -5   1    4.80    6.40 
  -9  -5   1    1.60    4.80 
  -9  -5   1    2.70    4.00 
   9  -5  -1   -2.10    5.80 
  -9  -5   1    0.00    2.90 
  -9  -5   1    2.10    2.10 
  -9   5   1    3.70    2.90 
   9   5  -1   -6.00    5.00 
   9   5  -1    3.00    5.50 
   9   5  -1    1.60    2.90 
  -9   5   1    6.70    5.00 
  -9   5   1   -2.70    4.60 
  -9   5   1   -2.90    6.60 
  -9   5   1    4.20    2.20 
  -9   5   1   -1.30    2.40 
  -9   5   1    6.20    3.00 
  -8  -5   1   32.60    6.80 
  -8  -5   1   20.80    6.70 
   8  -5  -1   21.80    5.20 
  -8  -5   1   12.20    8.20 
  -8  -5   1   21.00    6.10 
  -8  -5   1   31.10    7.00 
  -8  -5   1   34.20    4.90 
  -8  -5   1   31.10    5.70 
  -8  -5   1   23.20    5.30 
   8  -5  -1   33.10   10.70 
  -8   5   1   28.10    5.00 
   8   5  -1   21.40    8.50 
   8   5  -1   24.10    6.80 
  -8   5   1   15.30    8.10 
  -8   5   1   18.50    4.20 
   8   5  -1   23.30    6.90 
  -8   5   1   25.80    7.10 
  -8   5   1   27.40    4.90 
  -8   5   1   14.10    5.40 
  -8   5   1    7.20    5.80 
  -8   5   1   32.70    5.10 
  -8   5   1   26.70    4.20 
  -7  -5   1   43.20   10.50 
   7  -5  -1   14.80    6.60 
  -7  -5   1   36.30    6.00 
  -7  -5   1   49.20    6.40 
  -7  -5   1   29.90    6.80 
  -7  -5   1   29.80    6.90 
  -7  -5   1   15.70    7.10 
   7  -5  -1   27.40    6.10 
  -7  -5   1   42.50    5.80 
  -7  -5   1   24.50    7.60 
   7   5  -1    9.10    6.30 
   7   5  -1   13.20    6.90 
  -7   5   1   23.60    5.10 
   7   5  -1   18.00    6.70 
  -7   5   1   18.60    5.70 
  -7   5   1   22.70    6.30 
  -7   5   1   19.70    6.20 
  -7   5   1   30.60    4.70 
  -7   5   1   18.80    8.40 
   7   5  -1   22.60    6.90 
  -7   5   1   37.40    4.80 
  -7   5   1   23.60    5.00 
  -7   5   1   32.80    5.60 
  -6  -5   1   17.40    4.30 
  -6  -5   1   21.90    4.90 
  -6  -5   1   24.70    6.90 
   6  -5  -1   22.60    4.80 
   6  -5  -1   35.90    5.80 
  -6  -5   1   26.70    7.50 
  -6  -5   1   22.10    8.90 
  -6  -5   1   22.90    4.20 
  -6  -5   1   16.30    5.60 
  -6  -5   1   30.50    5.90 
   6  -5  -1   28.90    4.90 
  -6  -5   1   15.90    4.70 
   6   5  -1   26.70    6.40 
  -6   5   1   29.00    7.30 
   6   5  -1   25.80    7.10 
  -6   5   1   11.90    3.50 
  -6   5   1   22.80    4.70 
   6   5  -1   20.50    6.60 
   6   5  -1   19.50    6.50 
   6   5  -1   16.60    5.80 
  -6   5   1   17.60    3.60 
  -6   5   1   16.80    3.60 
  -6   5   1   22.00    5.90 
  -6   5   1   17.70    5.30 
  -6   5   1   21.60    6.80 
  -6   5   1   13.20    4.20 
   5  -5  -1   61.09    8.20 
   5  -5  -1   47.20    8.00 
   5  -5  -1   47.80    8.10 
   5   5  -1   64.49   10.90 
   5   5  -1   46.20   10.80 
   5   5  -1   43.10   11.40 
   5   5  -1   88.09   12.50 
   5   5  -1   64.69   10.30 
   5   5  -1   51.49   10.60 
  -5   5   1   66.79    9.90 
   4  -5  -1   69.39    9.50 
   4  -5  -1   68.09    9.70 
   4  -5  -1   56.19    9.40 
  -4  -5   1   79.59   10.20 
  -4  -5   1   53.89    9.40 
   4  -5  -1   47.30    9.00 
   4   5  -1   61.79    9.40 
  -4   5   1   67.89    9.30 
   4   5  -1   45.40    9.80 
   4   5  -1   65.69    9.60 
   4   5  -1   45.80    9.60 
   4   5  -1   55.09   10.10 
  -3  -5   1  121.39   17.80 
   3  -5  -1  118.79   18.70 
   3  -5  -1  125.69   18.30 
   3  -5  -1  147.89   18.70 
   3  -5  -1  132.99   19.20 
   3  -5  -1  129.39   18.20 
  -3  -5   1  120.79   19.60 
  -3   5   1  153.68   19.70 
   3   5  -1  148.69   20.90 
   3   5  -1  135.19   20.50 
   3   5  -1  132.49   20.40 
   3   5  -1  149.19   20.50 
   3   5  -1  134.29   19.90 
   3   5  -1  126.19   20.20 
  -2  -5   1  338.57   44.20 
   2  -5  -1  325.47   44.10 
   2  -5  -1  304.97   44.40 
   2  -5  -1  336.47   44.20 
  -2  -5   1  335.57   44.00 
  -2  -5   1  349.57   44.40 
   2  -5  -1  323.77   44.00 
  -2  -5   1  310.27   44.20 
  -2   5   1  274.37   40.60 
  -2   5   1  317.47   40.60 
   2   5  -1  281.77   41.60 
   2   5  -1  342.47   41.00 
   2   5  -1  329.27   41.30 
   2   5  -1  320.37   40.90 
  -2   5   1  269.77   40.80 
  -1  -5   1 1672.23  222.68 
   1  -5  -1 1538.85  222.88 
  -1  -5   1 1771.62  222.88 
   1  -5  -1 1724.53  222.78 
   1  -5  -1 1603.54  222.68 
   1  -5  -1 1746.13  222.78 
  -1  -5   1 1788.02  222.88 
  -1  -5   1 1559.04  222.98 
  -1   5   1 1571.44  216.18 
   1   5  -1 1513.95  216.78 
  -1   5   1 1574.84  216.18 
  -1   5   1 1717.33  216.08 
   1   5  -1 1638.74  216.48 
   1   5  -1 1622.64  216.28 
  -1   5   1 1659.93  216.08 
  -1   5   1 1629.74  216.38 
   1   5  -1 1710.73  216.38 
   1   5  -1 1622.24  216.18 
   0  -5  -1 1685.73  214.48 
   0  -5   1 1514.55  214.08 
   0  -5  -1 1395.46  214.28 
   0  -5  -1 1662.43  214.18 
   0  -5  -1 1543.45  214.08 
   0  -5   1 1704.43  214.28 
   0  -5   1 1711.23  214.08 
   0  -5   1 1630.64  214.18 
   0  -5  -1 1661.83  214.28 
   0   5  -1 1591.84  206.18 
   0   5  -1 1340.87  206.38 
   0   5   1 1518.85  205.98 
   0   5  -1 1440.56  205.98 
   0   5   1 1693.03  206.08 
   0   5  -1 1521.05  205.88 
   0   5  -1 1652.23  205.98 
   0   5   1 1631.54  206.28 
   0   5   1 1560.54  205.88 
   1  -5   1  363.16   46.80 
   1  -5   1  378.46   46.80 
  -1  -5  -1  323.47   46.80 
  -1  -5  -1  338.57   46.60 
  -1  -5  -1  342.77   46.90 
   1  -5   1  334.87   46.60 
   1   5   1  316.17   47.30 
   1   5   1  316.17   47.20 
  -1   5  -1  371.06   46.90 
   1   5   1  369.76   47.80 
   1   5   1  386.16   47.50 
  -1   5  -1  342.07   46.90 
  -1   5  -1  357.86   46.90 
  -1   5  -1  351.66   47.40 
   2  -5   1  742.43   94.99 
  -2  -5  -1  696.43   95.19 
  -2  -5  -1  704.53   95.09 
  -2  -5  -1  691.03   95.09 
   2  -5   1  689.23   95.19 
   2  -5   1  728.33   95.09 
  -2  -5  -1  666.83   95.39 
  -2  -5  -1  733.73   94.99 
   2  -5   1  760.92   94.99 
   2   5   1  689.63   92.59 
   2   5   1  683.93   92.19 
  -2   5  -1  673.13   92.29 
   2   5   1  715.63   92.49 
   2   5   1  712.73   92.39 
   2   5   1  674.33   92.39 
  -3  -5  -1  140.59   19.60 
   3  -5   1  141.79   19.60 
  -3  -5  -1  128.79   20.10 
  -3  -5  -1  155.28   20.40 
   3  -5   1  134.59   19.90 
   3  -5   1  138.29   19.70 
   3  -5   1  152.98   19.90 
  -3  -5  -1  143.19   19.40 
  -3   5  -1  153.78   20.30 
   3   5   1  139.29   20.70 
   3   5   1  169.38   21.30 
   3   5   1  148.39   21.00 
   3   5   1  146.79   20.50 
   3   5   1  126.99   20.80 
   3   5   1  117.99   20.60 
   4  -5   1   34.30    5.90 
   4  -5   1   33.80    5.80 
   4  -5   1   20.80    7.70 
   4  -5   1   40.90    5.90 
   4   5   1   21.50    6.90 
   4   5   1   38.60    7.30 
   4   5   1   36.10    6.60 
   4   5   1   31.20    7.40 
   4   5   1   35.10    7.80 
  -4   5  -1   35.40    6.50 
   5  -5   1   30.40    5.20 
   5  -5   1   22.00    6.20 
   5   5   1   25.70    6.70 
  -5   5  -1   26.40    5.50 
   5   5   1   21.60    6.90 
   5   5   1   22.50    6.70 
   5   5   1   26.80    6.70 
   5   5   1   17.60    5.60 
   5   5   1   19.60    6.20 
  -6  -5  -1    8.10    4.20 
  -6  -5  -1    6.60    5.40 
  -6  -5  -1    0.60    2.60 
  -6  -5  -1    8.20    3.30 
  -6  -5  -1   29.10   10.00 
  -6  -5  -1    1.00    2.30 
  -6  -5  -1    4.20    2.30 
  -6  -5  -1   -0.40    4.10 
  -6  -5  -1    5.50    5.80 
  -6   5  -1    1.80    2.20 
  -6   5  -1   10.70    3.30 
  -6   5  -1   -3.00    4.70 
  -6   5  -1    4.10    4.00 
  -6   5  -1   12.10    4.40 
   6   5   1    2.90    5.10 
   6   5   1    4.70    4.70 
  -6   5  -1    9.70    5.90 
  -6   5  -1    1.30    3.30 
   6   5   1   -0.90    4.90 
  -6   5  -1    2.00    4.20 
  -6   5  -1    0.50    3.50 
  -6   5  -1    2.60    2.20 
  -6   5  -1    4.60    3.00 
  -6   5  -1    6.30    2.50 
  -7  -5  -1   15.70    6.10 
  -7  -5  -1    9.70    5.60 
  -7  -5  -1    8.10    3.80 
  -7  -5  -1   21.30    3.60 
  -7  -5  -1    2.90    7.30 
   7  -5   1   13.30    3.50 
  -7  -5  -1   13.70    3.80 
  -7  -5  -1    9.50    5.00 
  -7   5  -1    8.80    3.80 
   7   5   1   17.10    5.70 
  -7   5  -1   -3.10    4.20 
   7   5   1    6.80    6.00 
   7   5   1    4.00    5.50 
  -7   5  -1   10.60    4.70 
  -7   5  -1   12.10    4.00 
   7   5   1    3.10    5.80 
  -7   5  -1   18.80    3.40 
  -7   5  -1   26.00    6.00 
  -7   5  -1   11.60    5.40 
  -7   5  -1   12.40    5.50 
  -7   5  -1   21.20    3.90 
  -7   5  -1   19.90    4.90 
  -7   5  -1   13.00    4.10 
  -7   5  -1   13.70    3.30 
   7   5   1   24.40    6.70 
  -7   5  -1   13.30    7.70 
  -8  -5  -1    8.70    5.40 
  -8  -5  -1   11.00    3.60 
  -8  -5  -1   18.50    4.60 
  -8  -5  -1   14.50    7.60 
  -8  -5  -1    8.90    5.70 
  -8  -5  -1    9.90    4.60 
  -8  -5  -1   10.00    3.20 
  -8  -5  -1    2.60    6.30 
  -8   5  -1    5.50    2.60 
  -8   5  -1   10.60    3.50 
  -8   5  -1   -4.40    5.00 
  -8   5  -1    6.30    4.80 
  -8   5  -1    2.50    2.90 
  -8   5  -1    8.80    7.50 
  -8   5  -1    4.70    3.30 
  -8   5  -1    1.60    4.80 
  -8   5  -1   10.70    2.90 
  -8   5  -1    3.70    4.20 
   8   5   1   14.80    6.10 
   8   5   1   11.60    5.10 
   8   5   1    4.20    6.40 
  -9  -5  -1    2.30    2.10 
  -9  -5  -1    6.50    3.20 
  -9  -5  -1    1.60    2.90 
  -9  -5  -1    6.60    6.50 
  -9  -5  -1    7.80    5.00 
  -9  -5  -1    1.10    4.60 
  -9   5  -1    1.80    7.00 
  -9   5  -1   -4.10    2.60 
   9   5   1   -1.20    4.80 
  -9   5  -1   -1.10    2.10 
   9   5   1    2.40    5.10 
  -9   5  -1   -1.60    4.50 
  -9   5  -1   -4.00    2.50 
  -9   5  -1   -4.50    4.60 
  -9   5  -1    5.10    2.90 
 -10  -5  -1   -3.40    5.30 
 -10  -5  -1    1.90    3.70 
 -10  -5  -1   -1.20    2.00 
 -10  -5  -1    0.00    2.40 
 -10  -5  -1   -0.20    3.40 
 -10   5  -1    5.20    4.80 
  10   5   1    4.60    4.40 
 -10   5  -1   -1.60    1.70 
 -10   5  -1   -0.50    3.40 
 -10   5  -1   -1.40    3.40 
 -10   5  -1   -0.50    2.30 
 -10  -6   1   -0.20    2.00 
 -10  -6   1    0.90    2.40 
 -10  -6   1    1.40    3.80 
 -10  -6   1    6.60    5.20 
 -10  -6   1    1.40    3.50 
 -10   6   1    5.20    3.60 
  10   6  -1   -4.60    5.20 
 -10   6   1    2.90    1.80 
 -10   6   1    3.30    1.90 
 -10   6   1   -1.10    4.90 
  10   6  -1    0.10    4.00 
  10   6  -1    1.50    1.90 
 -10   6   1   -1.70    2.20 
 -10   6   1    3.40    3.40 
  -9  -6   1    7.10    4.80 
  -9  -6   1    6.50    3.00 
  -9  -6   1    1.10    4.50 
  -9  -6   1    0.50    4.00 
  -9  -6   1   -0.50    6.70 
  -9  -6   1    0.70    3.10 
  -9  -6   1    7.20    2.30 
  -9   6   1    4.90    2.80 
  -9   6   1    2.20    2.20 
   9   6  -1    9.90    5.00 
   9   6  -1    5.20    3.10 
  -9   6   1    4.50    6.50 
  -9   6   1    2.50    3.00 
  -9   6   1   -4.60    4.80 
   9   6  -1   -1.80    5.20 
  -9   6   1    8.30    5.40 
  -8  -6   1   11.00    6.40 
   8  -6  -1    6.50    3.90 
  -8  -6   1    9.80    3.60 
   8  -6  -1   -0.10    5.50 
  -8  -6   1    8.40    7.40 
  -8  -6   1    5.80    3.90 
  -8  -6   1   10.30    5.40 
  -8  -6   1    4.90    4.50 
  -8  -6   1    5.20    4.90 
  -8  -6   1    7.90    2.70 
  -8   6   1   13.40    6.50 
  -8   6   1   15.60    3.30 
   8   6  -1   16.80    3.50 
   8   6  -1    1.20    9.10 
  -8   6   1   15.40    4.00 
   8   6  -1    9.40    7.90 
  -8   6   1    6.30    3.70 
  -8   6   1    3.70    4.20 
  -8   6   1    1.90    7.50 
   8   6  -1   -1.20    6.00 
  -8   6   1    9.40    5.60 
   8   6  -1   -1.40    6.20 
  -8   6   1   17.70    3.80 
  -8   6   1   10.90    3.00 
   8   6  -1    6.00    5.50 
  -7  -6   1  159.98   20.60 
  -7  -6   1   95.79   21.90 
   7  -6  -1  149.39   20.50 
  -7  -6   1  146.69   19.80 
  -7  -6   1  146.19   21.90 
  -7  -6   1  124.89   21.50 
  -7  -6   1  129.69   22.40 
  -7  -6   1  161.88   20.10 
  -7  -6   1  140.89   21.30 
  -7   6   1  154.58   21.00 
   7   6  -1  123.99   20.80 
  -7   6   1  132.99   19.20 
  -7   6   1  138.89   19.00 
   7   6  -1  142.09   21.40 
  -7   6   1  119.99   21.00 
   7   6  -1  175.78   22.10 
   7   6  -1  108.59   20.70 
  -7   6   1  147.09   19.60 
  -7   6   1  148.39   19.20 
  -7   6   1  145.49   19.90 
   7   6  -1  117.69   20.70 
  -7   6   1  132.79   19.60 
  -7   6   1  130.69   20.60 
  -6  -6   1   11.80    4.80 
   6  -6  -1    7.20    3.60 
  -6  -6   1    9.80    5.50 
  -6  -6   1    6.80    3.70 
  -6  -6   1    9.50    4.30 
  -6  -6   1   11.80    3.20 
  -6  -6   1   11.10    6.10 
  -6  -6   1   10.70    7.50 
   6  -6  -1    4.70    4.50 
  -6  -6   1   11.50    3.60 
   6  -6  -1    9.30    3.90 
   6  -6  -1   14.40    4.10 
  -6   6   1   -2.30    3.20 
  -6   6   1    4.10    4.50 
   6   6  -1    4.10    5.40 
  -6   6   1    8.10    2.70 
   6   6  -1   16.00    6.40 
   6   6  -1   10.80    6.70 
  -6   6   1    3.00    3.90 
  -6   6   1    2.10    5.90 
  -6   6   1   18.70    5.60 
   6   6  -1    9.40    5.50 
  -6   6   1   12.90    3.40 
   6   6  -1   13.40    8.90 
   6   6  -1    1.90    4.90 
  -6   6   1    9.50    2.60 
  -6   6   1    1.60    4.30 
  -6   6   1    3.80    2.50 
  -5  -6   1   50.79   11.30 
   5  -6  -1   41.40    8.30 
  -5  -6   1   50.89    8.00 
  -5  -6   1   45.60    8.10 
  -5  -6   1   53.29    8.90 
   5  -6  -1   56.99    8.30 
   5  -6  -1   68.79    9.40 
   5  -6  -1   44.50    8.20 
  -5  -6   1   52.89    9.00 
   5   6  -1   56.09    9.70 
   5   6  -1   53.59   10.10 
  -5   6   1   57.89    9.50 
   5   6  -1   81.79   11.60 
   5   6  -1   32.00    9.80 
  -5   6   1   47.00    8.70 
  -5   6   1   49.80    8.20 
  -5   6   1   58.99    9.20 
  -5   6   1   48.50    7.70 
  -5   6   1   48.10    8.10 
   5   6  -1   45.60    9.90 
   5   6  -1   51.59    9.30 
  -5   6   1   65.49    8.90 
   4  -6  -1  256.27   39.10 
   4  -6  -1  258.67   38.80 
  -4  -6   1  280.17   39.10 
   4  -6  -1  295.87   39.00 
   4  -6  -1  307.37   39.20 
  -4  -6   1  298.27   39.40 
   4  -6  -1  307.27   38.90 
  -4   6   1  261.67   36.70 
   4   6  -1  279.37   38.00 
   4   6  -1  291.37   37.50 
   4   6  -1  277.47   37.10 
   4   6  -1  299.27   37.00 
   4   6  -1  244.88   37.60 
   4   6  -1  268.17   37.20 
   4   6  -1  236.78   37.40 
   3  -6  -1   15.30    4.10 
  -3  -6   1   16.40    3.30 
   3  -6  -1    5.10    4.10 
   3  -6  -1    4.50    4.00 
   3  -6  -1    5.70    3.60 
  -3  -6   1   15.50    3.20 
   3  -6  -1   11.40    4.10 
  -3  -6   1   11.70    3.40 
  -3  -6   1    0.60    4.50 
  -3  -6   1   11.40    4.90 
   3  -6  -1   10.10    4.60 
   3   6  -1    7.10    4.10 
   3   6  -1    1.50    5.10 
   3   6  -1    7.20    5.00 
   3   6  -1    9.50    4.30 
  -3   6   1    7.40    3.70 
   3   6  -1    5.20    5.10 
   3   6  -1    9.70    5.00 
  -2  -6   1  317.47   44.00 
  -2  -6   1  283.57   44.60 
   2  -6  -1  325.67   44.40 
  -2  -6   1  318.77   44.30 
   2  -6  -1  358.56   44.10 
  -2  -6   1  344.07   44.40 
   2  -6  -1  347.27   44.10 
   2  -6  -1  335.77   44.20 
  -2  -6   1  342.87   44.50 
   2  -6  -1  298.97   44.20 
   2   6  -1  364.46   45.60 
   2   6  -1  331.87   45.30 
  -2   6   1  334.47   45.70 
   2   6  -1  334.27   46.40 
  -2   6   1  319.97   45.30 
   2   6  -1  349.07   46.00 
   2   6  -1  343.17   45.60 
   2   6  -1  331.87   45.70 
  -2   6   1  326.57   45.30 
   1  -6  -1   42.10    7.00 
  -1  -6   1   48.80    7.70 
   1  -6  -1   33.50    6.90 
   1  -6  -1   34.40    6.70 
  -1  -6   1   30.00    6.10 
  -1  -6   1   34.50    6.80 
  -1  -6   1   43.20    7.50 
   1  -6  -1   35.30    6.50 
   1  -6  -1   45.10    7.00 
  -1  -6   1   30.10    7.10 
   1  -6  -1   35.10    6.20 
   1   6  -1   34.00    8.00 
  -1   6   1   37.50    5.50 
  -1   6   1   38.00    6.90 
  -1   6   1   24.20    5.80 
   1   6  -1   25.00    6.20 
  -1   6   1   31.10    7.00 
   1   6  -1   28.40    7.40 
   1   6  -1   39.20    6.10 
   1   6  -1   37.00    7.50 
   1   6  -1   40.50    6.90 
  -1   6   1   42.70    6.00 
   0  -6   1 1612.64  216.68 
   0  -6   1 1693.13  216.78 
   0  -6  -1 1590.14  216.68 
   0  -6  -1 1659.63  216.58 
   0  -6   1 1578.54  216.58 
   0  -6   1 1755.72  216.88 
   0  -6   1 1441.46  216.88 
   0  -6  -1 1738.93  216.88 
   0  -6  -1 1505.05  216.98 
   0  -6  -1 1733.53  216.88 
   0   6  -1 1622.34  213.98 
   0   6  -1 1736.73  214.28 
   0   6   1 1452.65  214.58 
   0   6   1 1582.44  214.48 
   0   6   1 1670.73  214.28 
   0   6  -1 1673.03  214.48 
   0   6  -1 1588.24  214.18 
   0   6   1 1678.73  214.48 
   0   6   1 1609.64  214.08 
   0   6  -1 1494.45  214.68 
   1  -6   1  799.52  101.49 
   1  -6   1  681.03  101.69 
   1  -6   1  749.82  101.69 
  -1  -6  -1  755.62  101.69 
  -1  -6  -1  762.32  101.39 
  -1  -6  -1  793.12  101.69 
  -1  -6  -1  683.83  101.89 
   1  -6   1  840.62  101.69 
  -1  -6  -1  797.72  101.69 
   1   6   1  825.92  106.49 
  -1   6  -1  751.22  106.39 
   1   6   1  789.02  106.39 
   1   6   1  816.62  106.49 
   1   6   1  813.52  106.19 
  -1   6  -1  803.12  106.09 
  -1   6  -1  807.32  106.09 
   1   6   1  749.82  106.89 
  -1   6  -1  780.42  106.39 
   1   6   1  835.52  106.69 
   2  -6   1   18.70    5.80 
  -2  -6  -1   31.00    5.10 
   2  -6   1   31.90    5.30 
  -2  -6  -1   33.90    5.90 
  -2  -6  -1   16.30    5.90 
   2  -6   1   33.60    5.80 
  -2  -6  -1   27.90    5.60 
   2  -6   1   30.60    5.70 
  -2  -6  -1   29.90    6.10 
   2   6   1   35.50    6.40 
   2   6   1   19.20    6.90 
   2   6   1   36.90    6.90 
  -2   6  -1   19.80    5.20 
   2   6   1   31.40    5.30 
  -2   6  -1   33.20    5.10 
  -2   6  -1   19.80    5.50 
   2   6   1   30.80    5.80 
   3  -6   1  139.89   19.40 
   3  -6   1  142.29   19.40 
   3  -6   1  130.49   19.10 
   3  -6   1  137.59   19.60 
  -3  -6  -1  127.59   19.70 
  -3  -6  -1  141.79   18.80 
  -3   6  -1   87.39   15.90 
   3   6   1  122.49   17.20 
   3   6   1  118.19   16.50 
   3   6   1   91.09   17.20 
   3   6   1  124.39   16.90 
   3   6   1  144.59   16.20 
   4  -6   1  106.89   14.30 
  -4  -6  -1   97.59   15.00 
  -4  -6  -1   94.69   14.70 
   4  -6   1   97.79   14.60 
   4   6   1  116.79   17.20 
   4   6   1  123.49   16.50 
   4   6   1   93.29   15.60 
  -4   6  -1   83.29   15.10 
   4   6   1  105.69   15.60 
   4   6   1  107.09   15.20 
   4   6   1   93.69   16.60 
   4   6   1  115.39   16.00 
  -5  -6  -1   26.40    5.40 
   5  -6   1   15.50    3.70 
   5  -6   1   11.70    3.50 
  -5  -6  -1    7.40    3.40 
  -5  -6  -1   14.30    7.00 
  -5  -6  -1   16.50    6.00 
   5  -6   1   13.20    3.70 
   5  -6   1   13.10    4.00 
  -5  -6  -1    8.80    3.60 
  -5   6  -1   17.80    4.50 
   5   6   1   11.40    4.90 
   5   6   1   10.90    5.20 
   5   6   1   25.60    6.90 
   5   6   1   15.50    5.70 
   5   6   1    6.00    5.70 
  -5   6  -1   15.10    4.60 
  -5   6  -1   14.00    4.50 
  -5   6  -1    8.80    2.50 
   5   6   1    9.40    5.60 
  -5   6  -1   10.50    2.60 
  -5   6  -1   10.10    3.70 
   6  -6   1   17.20    4.00 
  -6  -6  -1   18.20    3.20 
  -6  -6  -1   21.40    7.70 
   6  -6   1    9.40    4.40 
  -6  -6  -1   10.30    3.00 
  -6  -6  -1   19.30    5.10 
  -6  -6  -1   14.10    5.70 
  -6  -6  -1    9.50    3.90 
  -6  -6  -1   16.30    4.00 
  -6  -6  -1    8.70    5.90 
  -6  -6  -1   19.90    5.20 
  -6   6  -1   14.00    3.80 
  -6   6  -1   20.90    5.00 
   6   6   1   19.10    5.60 
   6   6   1   15.20    6.60 
  -6   6  -1    7.50    4.20 
  -6   6  -1   19.40    5.30 
  -6   6  -1    8.50    2.90 
  -6   6  -1    9.20    6.60 
  -6   6  -1   17.00    5.30 
  -6   6  -1   17.70    5.00 
  -6   6  -1   10.40    3.30 
   6   6   1   13.60    5.60 
  -6   6  -1   24.30    6.10 
  -6   6  -1   16.50    4.80 
   6   6   1   19.00    6.40 
  -6   6  -1   13.20    3.30 
   7  -6   1   16.60    6.10 
  -7  -6  -1   34.60    6.40 
  -7  -6  -1   41.00    8.80 
  -7  -6  -1   25.50    4.80 
  -7  -6  -1   33.70    6.50 
   7  -6   1   26.00    5.00 
  -7  -6  -1   28.50    5.90 
  -7  -6  -1   23.00    5.70 
  -7  -6  -1   26.90    7.90 
  -7  -6  -1   35.20    7.20 
  -7   6  -1   25.80    5.10 
  -7   6  -1   22.30    5.80 
   7   6   1   34.50    8.10 
  -7   6  -1   23.20    7.50 
   7   6   1   33.00    8.40 
  -7   6  -1   24.50    4.60 
  -7   6  -1   23.40    6.90 
  -7   6  -1   24.40    6.60 
  -7   6  -1   24.40    4.80 
   7   6   1   37.10    7.90 
  -7   6  -1   25.60    8.70 
  -7   6  -1   28.60    5.50 
  -7   6  -1   42.40    6.20 
  -7   6  -1   16.70    5.20 
   7   6   1   34.80    7.80 
   7   6   1   29.20    7.20 
  -8  -6  -1    1.60    4.90 
  -8  -6  -1    9.60    7.60 
  -8  -6  -1    0.90    2.30 
  -8  -6  -1    5.60    3.20 
  -8  -6  -1   -2.50    3.10 
  -8  -6  -1    4.80    4.00 
  -8  -6  -1    0.60    5.30 
   8   6   1   -7.60    5.40 
  -8   6  -1    7.80    5.40 
   8   6   1    1.70    5.50 
  -8   6  -1    1.50    7.30 
  -8   6  -1    2.70    3.00 
  -8   6  -1   -1.10    2.30 
   8   6   1   -9.10    4.60 
  -8   6  -1    3.60    4.20 
  -8   6  -1   -1.90    2.20 
  -8   6  -1    4.20    4.00 
  -8   6  -1   -4.20    3.00 
  -8   6  -1   -1.70    5.20 
  -9  -6  -1    5.60    3.30 
  -9  -6  -1    8.60    2.50 
  -9  -6  -1    2.00    4.80 
  -9  -6  -1    1.60    6.80 
  -9  -6  -1    3.70    2.80 
  -9  -6  -1    8.10    4.60 
  -9  -6  -1    5.90    3.80 
  -9   6  -1    6.90    3.10 
  -9   6  -1    7.80    2.40 
  -9   6  -1    2.20    5.00 
  -9   6  -1    5.10    5.10 
   9   6   1   -8.50    4.70 
  -9   6  -1    8.00    7.00 
   9   6   1    5.90    2.90 
  -9   6  -1    1.60    3.50 
   9   6   1   -6.70    5.30 
  -9   6  -1    4.80    2.90 
 -10  -6  -1    0.20    3.50 
 -10  -6  -1   -1.20    2.30 
 -10  -6  -1    2.60    1.40 
 -10  -6  -1    1.60    3.60 
 -10  -6  -1    2.70    4.90 
 -10   6  -1    1.50    1.80 
 -10   6  -1    2.20    3.70 
  10   6   1    7.20    4.40 
 -10   6  -1   -0.70    4.40 
 -10   6  -1    0.90    1.80 
  10   6   1   -1.40    2.00 
 -10   6  -1    1.50    3.30 
 -10   6  -1    3.50    2.30 
 -10  -7   1   -0.70    3.30 
 -10  -7   1   -1.20    4.90 
 -10  -7   1    2.60    2.50 
 -10  -7   1    4.50    3.30 
 -10   7   1    1.20    3.30 
  10   7  -1    2.40    3.90 
 -10   7   1    4.70    1.80 
 -10   7   1    0.30    4.60 
 -10   7   1    0.70    2.00 
  10   7  -1    1.50    1.80 
 -10   7   1    6.70    2.40 
 -10   7   1    3.10    3.20 
  -9  -7   1    2.40    3.10 
  -9  -7   1    1.70    5.00 
  -9  -7   1    2.90    2.90 
  -9  -7   1    0.10    6.50 
  -9  -7   1   -1.10    1.80 
  -9  -7   1    9.20    5.00 
   9   7  -1   -8.50    4.20 
   9   7  -1   -5.80    4.50 
  -9   7   1   -1.30    2.90 
  -9   7   1   -8.50    6.00 
  -9   7   1   -1.60    2.30 
   9   7  -1   11.00    9.30 
  -9   7   1   -0.10    2.80 
  -9   7   1    2.80    5.00 
  -9   7   1   -1.80    4.80 
  -9   7   1    1.80    2.30 
  -8  -7   1    3.50    4.30 
  -8  -7   1    6.70    4.10 
  -8  -7   1    4.30    7.50 
  -8  -7   1    2.30    3.70 
  -8  -7   1   -2.30    3.00 
   8  -7  -1   -4.40    6.60 
  -8  -7   1   -6.90    4.20 
   8  -7  -1   -7.10    5.40 
  -8  -7   1    3.20    6.40 
   8   7  -1    0.70    7.50 
   8   7  -1    0.30    2.60 
  -8   7   1    1.90    4.90 
  -8   7   1    2.50    2.50 
  -8   7   1    8.80    8.90 
   8   7  -1    0.20    5.80 
   8   7  -1   -0.50    5.50 
   8   7  -1   11.10   10.60 
  -8   7   1   -3.60    4.70 
  -8   7   1   -2.50    2.70 
  -8   7   1    4.30    3.80 
   8   7  -1   -6.80    5.90 
  -8   7   1   -6.00    5.10 
   7  -7  -1   18.10    5.30 
  -7  -7   1   24.70    4.30 
  -7  -7   1   10.50    8.50 
   7  -7  -1   12.20    6.30 
  -7  -7   1   26.30    4.00 
  -7  -7   1   25.20    6.00 
  -7  -7   1   11.60    6.30 
  -7  -7   1   23.90    4.80 
  -7  -7   1   24.50    4.90 
  -7  -7   1   13.10    5.50 
  -7  -7   1   14.60    7.60 
   7   7  -1   37.80    9.00 
   7   7  -1   18.60    8.70 
  -7   7   1   25.10    6.60 
  -7   7   1   25.50    4.60 
  -7   7   1   27.10    4.50 
   7   7  -1   19.30    4.60 
   7   7  -1   23.70    7.90 
   7   7  -1   27.60    4.90 
  -7   7   1   18.30    6.70 
  -7   7   1   29.50    8.60 
  -7   7   1   20.30    5.30 
  -7   7   1   26.00    4.40 
  -7   7   1   16.70    5.90 
   7   7  -1   12.30    7.30 
   7   7  -1   19.90    8.80 
  -6  -7   1  134.09   19.00 
   6  -7  -1  153.58   18.30 
   6  -7  -1  133.39   18.20 
  -6  -7   1  121.19   18.60 
  -6  -7   1  134.29   20.10 
   6  -7  -1  114.29   18.50 
  -6  -7   1  118.39   18.70 
  -6  -7   1  125.59   17.60 
   6  -7  -1   98.39   17.80 
  -6  -7   1  120.59   17.90 
  -6  -7   1  108.59   18.70 
  -6  -7   1  134.19   17.90 
  -6   7   1  128.89   19.10 
   6   7  -1  116.69   19.00 
   6   7  -1  107.69   19.10 
   6   7  -1  117.49   18.60 
  -6   7   1  122.69   17.10 
  -6   7   1  132.29   19.30 
  -6   7   1  130.49   18.80 
   6   7  -1  130.29   19.20 
   6   7  -1  116.49   17.50 
   6   7  -1  141.19   17.90 
  -6   7   1  140.59   18.00 
  -6   7   1  119.89   17.60 
  -6   7   1  129.19   18.70 
  -6   7   1  124.49   17.10 
  -6   7   1  112.29   17.20 
   5  -7  -1  227.08   27.30 
   5  -7  -1  218.58   27.50 
   5  -7  -1  182.18   27.30 
   5  -7  -1  192.68   27.30 
  -5  -7   1  224.48   27.70 
  -5  -7   1  165.38   27.10 
  -5  -7   1  184.88   27.00 
  -5  -7   1  218.68   30.50 
  -5  -7   1  180.98   26.90 
  -5  -7   1  193.58   29.70 
  -5   7   1  198.48   27.40 
  -5   7   1  182.18   27.90 
  -5   7   1  204.18   26.50 
   5   7  -1  216.68   28.20 
  -5   7   1  186.08   26.50 
   5   7  -1  204.18   27.10 
  -5   7   1  178.38   26.00 
   5   7  -1  227.68   28.70 
   5   7  -1  170.48   27.90 
  -5   7   1  227.08   27.20 
  -5   7   1  187.38   26.20 
  -5   7   1  155.48   25.90 
   5   7  -1  205.78   27.80 
   5   7  -1  185.18   27.80 
   4  -7  -1  227.18   33.20 
   4  -7  -1  267.97   33.40 
   4  -7  -1  233.18   34.00 
   4   7  -1  295.17   37.90 
   4   7  -1  251.57   37.70 
   4   7  -1  240.58   38.00 
   4   7  -1  249.88   37.60 
   4   7  -1  228.18   38.10 
  -4   7   1  313.27   37.50 
   4   7  -1  275.17   38.60 
   4   7  -1  328.17   39.10 
  -3  -7   1   25.80    6.10 
   3  -7  -1   28.20    6.50 
  -3  -7   1   32.50    7.40 
  -3  -7   1   45.60    8.10 
   3  -7  -1   29.60    7.10 
  -3  -7   1   44.20    6.40 
   3  -7  -1   38.90    6.80 
   3  -7  -1   45.60    7.40 
  -3  -7   1   32.80    6.40 
   3  -7  -1   30.70    6.40 
   3   7  -1   42.20    8.60 
   3   7  -1   43.10    7.30 
   3   7  -1   35.90    8.20 
   3   7  -1   25.00    6.50 
   3   7  -1   26.60    7.50 
  -3   7   1   38.90    6.70 
   3   7  -1   39.50    7.70 
   2  -7  -1   29.60    7.90 
  -2  -7   1   29.90    5.80 
  -2  -7   1   26.70    6.70 
   2  -7  -1   41.70    6.70 
   2  -7  -1   24.10    6.30 
   2  -7  -1   30.30    6.20 
  -2  -7   1   23.90    6.90 
  -2  -7   1   20.50    6.40 
  -2  -7   1   44.30    7.30 
   2   7  -1   29.00    6.60 
  -2   7   1   20.10    5.70 
  -2   7   1   34.50    5.80 
  -2   7   1   41.90    6.80 
  -2   7   1   23.10    4.20 
   2   7  -1   23.70    5.50 
  -2   7   1   25.60    4.30 
   2   7  -1   28.30    6.00 
  -1  -7   1    4.90    5.10 
   1  -7  -1    2.00    4.50 
   1  -7  -1   -3.80    3.70 
  -1  -7   1    7.10    3.40 
   1  -7  -1    0.10    3.70 
  -1  -7   1    1.30    4.50 
   1  -7  -1    3.70    4.40 
  -1  -7   1   -2.80    4.30 
   1  -7  -1    3.50    4.80 
  -1  -7   1   -3.20    4.40 
  -1  -7   1    6.20    4.40 
   1  -7  -1    1.40    3.80 
  -1   7   1    6.80    3.30 
  -1   7   1    5.30    4.50 
   1   7  -1    2.10    4.00 
   1   7  -1    2.70    3.40 
   1   7  -1    4.00    4.60 
  -1   7   1    6.70    3.00 
   1   7  -1    7.50    5.70 
  -1   7   1    3.70    4.70 
  -1   7   1    3.50    3.80 
   1   7  -1    2.40    4.50 
  -1   7   1    3.00    3.50 
   1   7  -1    3.80    3.90 
   0  -7  -1 1180.78  148.29 
   0  -7   1 1080.89  148.29 
   0  -7  -1 1145.59  148.59 
   0  -7   1 1133.19  148.39 
   0  -7  -1 1048.80  148.59 
   0  -7  -1 1112.59  148.19 
   0  -7  -1 1143.99  148.49 
   0  -7   1 1103.59  148.19 
   0  -7  -1 1078.99  148.29 
   0  -7   1 1138.29  148.49 
   0  -7   1 1133.09  148.59 
   0  -7   1 1058.89  148.59 
   0   7   1 1095.99  144.59 
   0   7   1 1043.10  145.09 
   0   7   1 1101.39  144.89 
   0   7   1 1092.09  144.39 
   0   7  -1 1122.79  144.39 
   0   7  -1 1067.59  144.79 
   0   7  -1 1054.99  145.09 
   0   7  -1 1104.09  144.59 
   0   7   1 1079.69  144.59 
  -1  -7  -1   95.69   14.80 
   1  -7   1   92.09   15.00 
   1  -7   1   94.49   14.30 
   1  -7   1   89.89   14.70 
   1  -7   1  105.29   14.90 
  -1  -7  -1   94.49   14.90 
   1  -7   1   96.59   14.90 
  -1  -7  -1   88.09   14.60 
   1  -7   1   95.69   14.50 
  -1  -7  -1  106.99   15.40 
  -1   7  -1   88.89   13.50 
   1   7   1   73.89   12.20 
  -1   7  -1   78.49   11.90 
  -1   7  -1   86.49   12.60 
   1   7   1   78.29   12.60 
   1   7   1   67.39   12.70 
  -1   7  -1  101.29   12.70 
  -1   7  -1   78.19   12.10 
   1   7   1   81.09   12.20 
   1   7   1   85.99   14.20 
   2  -7   1  126.29   19.20 
  -2  -7  -1  128.79   19.40 
  -2  -7  -1  126.09   19.10 
   2  -7   1  125.39   18.80 
   2  -7   1  145.19   19.30 
  -2  -7  -1  145.49   18.60 
  -2  -7  -1  118.59   19.40 
  -2  -7  -1  133.19   19.10 
   2  -7   1  148.89   19.00 
   2   7   1  131.09   20.90 
   2   7   1  118.19   18.20 
   2   7   1  143.89   18.90 
   2   7   1  133.99   20.60 
  -2   7  -1  133.69   18.30 
  -2   7  -1  113.59   18.50 
  -2   7  -1  146.89   18.70 
   2   7   1  131.59   19.30 
   3  -7   1   11.90    5.10 
  -3  -7  -1    7.70    4.80 
  -3  -7  -1    5.50    2.70 
   3  -7   1    8.90    4.80 
  -3  -7  -1    8.10    3.40 
  -3  -7  -1    6.50    4.60 
   3  -7   1    8.00    4.40 
   3  -7   1    8.30    3.90 
   3  -7   1   12.20    5.00 
   3  -7   1    9.00    3.70 
   3   7   1   13.50    5.30 
   3   7   1   11.60    6.10 
   3   7   1   12.50    5.70 
   3   7   1    7.90    5.60 
   3   7   1    7.90    4.10 
  -3   7  -1   10.80    4.40 
   3   7   1    3.20    4.30 
   4  -7   1  142.79   21.20 
   4  -7   1  165.08   21.30 
   4  -7   1  127.59   21.10 
   4  -7   1  171.28   21.60 
   4   7   1  164.28   22.50 
   4   7   1  149.59   23.00 
   4   7   1  160.08   22.60 
   4   7   1  177.98   23.90 
   4   7   1  127.39   23.00 
   4   7   1  165.08   23.40 
   4   7   1  139.39   22.60 
  -4   7  -1  168.08   22.30 
  -5  -7  -1   42.70    7.40 
   5  -7   1   51.39    7.70 
   5  -7   1   41.90    7.60 
  -5  -7  -1   56.99    8.80 
   5  -7   1   48.00    8.10 
  -5  -7  -1   45.50    7.20 
  -5  -7  -1   31.90   10.10 
  -5  -7  -1   48.00    7.90 
  -5  -7  -1   52.99    9.20 
   5   7   1   55.59    9.80 
  -5   7  -1   48.70    6.60 
  -5   7  -1   51.29    9.10 
   5   7   1   42.00    9.70 
  -5   7  -1   48.40    8.10 
  -5   7  -1   56.09    7.90 
   5   7   1   40.50   10.70 
   5   7   1   39.40    9.10 
   5   7   1   47.00    8.90 
  -5   7  -1   38.80    7.60 
  -5   7  -1   33.20    6.50 
   5   7   1   34.60    8.30 
  -5   7  -1   46.00    6.80 
  -5   7  -1   38.50    7.10 
  -6  -7  -1   29.90    6.10 
  -6  -7  -1   42.50    5.90 
  -6  -7  -1   34.20    7.20 
  -6  -7  -1   43.40    6.00 
  -6  -7  -1   25.40    7.10 
  -6  -7  -1   36.00    9.10 
  -6  -7  -1   29.10    7.80 
  -6  -7  -1   41.00    6.40 
   6  -7   1   36.80    6.40 
  -6  -7  -1   19.80    8.30 
   6   7   1   48.90    9.70 
  -6   7  -1   33.90    7.20 
  -6   7  -1   37.80    5.50 
   6   7   1   26.40    7.90 
  -6   7  -1   38.50    6.50 
   6   7   1   17.40    7.90 
  -6   7  -1   35.60    5.40 
  -6   7  -1   33.10    5.30 
  -6   7  -1   37.80    8.30 
  -6   7  -1   37.70    6.50 
  -6   7  -1   26.90    7.40 
  -6   7  -1   25.80    5.80 
  -6   7  -1   32.20    5.70 
   6   7   1   19.60    8.00 
   6   7   1   32.90    7.80 
   7  -7   1   23.30    5.10 
  -7  -7  -1   27.10    7.10 
  -7  -7  -1   22.40    4.60 
  -7  -7  -1   26.10    4.70 
  -7  -7  -1   26.90    9.00 
  -7  -7  -1   32.40    5.90 
   7  -7   1   18.10    5.90 
  -7  -7  -1   23.90    6.20 
  -7  -7  -1   42.80    7.30 
  -7  -7  -1   30.00    5.20 
   7   7   1   11.70    7.60 
  -7   7  -1   33.70    6.30 
  -7   7  -1   12.30    5.20 
  -7   7  -1   30.60    6.10 
  -7   7  -1   24.70    7.70 
   7   7   1   32.70    8.70 
   7   7   1   20.90    5.10 
  -7   7  -1   40.20    5.40 
   7   7   1   26.70    7.60 
  -7   7  -1   26.70    8.60 
  -7   7  -1   34.30    5.20 
  -7   7  -1   34.20    5.90 
  -7   7  -1   34.60    7.20 
   7   7   1   32.10   10.60 
  -7   7  -1   29.00    4.90 
  -8  -7  -1   -7.00    6.70 
  -8  -7  -1    1.90    6.30 
  -8  -7  -1   -4.80    3.70 
   8  -7   1    0.90    5.60 
  -8  -7  -1   -1.10    4.80 
  -8  -7  -1    1.00    2.70 
  -8  -7  -1   -6.40    3.70 
  -8  -7  -1   -1.60    3.20 
  -8   7  -1    0.00    2.90 
   8   7   1    1.50    5.30 
   8   7   1    0.60    5.80 
  -8   7  -1    5.40   11.40 
  -8   7  -1    6.80    6.20 
   8   7   1   -1.60    6.50 
  -8   7  -1    1.10    3.90 
   8   7   1    1.40    2.60 
  -8   7  -1   -0.70    5.30 
  -8   7  -1   -2.90    3.40 
  -8   7  -1   -1.60    3.60 
  -9  -7  -1    6.20    3.70 
  -9  -7  -1    3.50    3.10 
  -9  -7  -1   11.00    2.60 
  -9  -7  -1    6.50    4.90 
  -9  -7  -1   13.40    6.70 
  -9  -7  -1    7.10    3.00 
  -9  -7  -1    3.70    4.80 
  -9   7  -1    2.70    6.40 
   9   7   1    7.50    4.90 
  -9   7  -1    5.10    4.70 
  -9   7  -1    2.90    3.20 
  -9   7  -1    4.60    3.00 
   9   7   1    8.70    2.80 
  -9   7  -1    5.20    2.40 
  -9   7  -1   12.10    5.20 
  -9   7  -1    6.20    3.10 
   9   7   1    5.30    6.80 
 -10  -7  -1    2.50    1.40 
 -10  -7  -1    5.30    3.40 
 -10  -7  -1   -2.20    4.70 
 -10  -7  -1   -1.30    3.20 
 -10  -7  -1    1.90    2.40 
 -10   7  -1    3.10    3.40 
  10   7   1    3.60    4.10 
 -10   7  -1    5.90    1.90 
 -10   7  -1    1.10    3.20 
  10   7   1    0.70    1.90 
 -10   7  -1    2.70    6.00 
 -10   7  -1    7.30    2.30 
 -10   7  -1    4.50    1.90 
 -10  -8   1   -0.10    2.90 
 -10  -8   1    3.90    2.30 
 -10  -8   1    5.60    3.50 
 -10  -8   1    2.80    4.40 
  10   8  -1    0.80    1.60 
 -10   8   1    1.20    7.70 
 -10   8   1    0.30    3.20 
 -10   8   1    3.30    2.00 
 -10   8   1    0.70    1.80 
 -10   8   1    1.10    3.00 
  10   8  -1    5.90    3.60 
 -10   8   1    0.60    1.70 
  -9  -8   1    4.20    6.30 
  -9  -8   1    3.80    4.50 
  -9  -8   1    4.80    2.80 
  -9  -8   1   -0.60    3.10 
  -9  -8   1   -2.80    4.40 
  -9  -8   1    6.50    2.90 
  -9   8   1   -4.10    2.70 
  -9   8   1    3.40    2.20 
   9   8  -1    1.00    5.30 
  -9   8   1    4.80    6.30 
  -9   8   1    4.90    4.90 
  -9   8   1    2.50    2.40 
   9   8  -1    3.90    2.40 
  -9   8   1    1.90    2.90 
   9   8  -1   -6.60    4.70 
  -9   8   1    5.80    4.60 
  -8  -8   1   -0.60    2.30 
  -8  -8   1   -2.50    4.10 
  -8  -8   1    2.20    3.20 
  -8  -8   1   -1.90    5.90 
   8  -8  -1  -11.20    5.50 
  -8  -8   1    6.50    7.30 
  -8  -8   1    2.10    4.00 
  -8  -8   1    7.90    3.70 
   8  -8  -1    6.40    6.90 
  -8   8   1    1.50    2.60 
   8   8  -1    0.80    2.00 
  -8   8   1    1.50    2.70 
   8   8  -1   -4.80    5.40 
   8   8  -1    0.50    6.10 
  -8   8   1   -0.20    4.00 
  -8   8   1    5.60    7.40 
   8   8  -1   -1.50    5.50 
   8   8  -1    0.70    2.60 
  -8   8   1    0.20    4.70 
   8   8  -1    6.50    8.40 
  -8   8   1    2.00    5.20 
  -8   8   1    0.90    2.40 
  -8   8   1   -0.60    3.20 
   7  -8  -1   22.10    6.70 
  -7  -8   1   10.90    3.80 
  -7  -8   1   13.50    6.10 
  -7  -8   1    9.10    4.80 
  -7  -8   1    9.20    3.30 
   7  -8  -1   24.80    5.10 
  -7  -8   1   19.40    5.90 
  -7  -8   1    6.40    5.20 
  -7  -8   1   14.80    4.40 
  -7  -8   1   19.10    8.30 
  -7  -8   1   12.20    3.10 
  -7   8   1   13.10    3.80 
   7   8  -1   21.90    7.20 
  -7   8   1    8.50    3.60 
  -7   8   1   15.50    7.20 
   7   8  -1   23.00    4.10 
  -7   8   1   17.50    3.80 
   7   8  -1   19.30    6.60 
   7   8  -1   26.30    8.60 
   7   8  -1   21.00    3.40 
   7   8  -1   15.90    7.90 
  -7   8   1   18.40    5.50 
  -7   8   1   17.40    6.70 
  -7   8   1   16.10    6.50 
  -7   8   1   21.80    4.80 
   7   8  -1   20.50    7.40 
  -6  -8   1   76.59   11.40 
  -6  -8   1   66.19   12.80 
  -6  -8   1   53.39   10.20 
  -6  -8   1   76.29   10.30 
   6  -8  -1   60.39   10.70 
  -6  -8   1   63.29   11.30 
   6  -8  -1   82.79   11.30 
  -6  -8   1   62.49   10.50 
   6  -8  -1   86.49   11.50 
  -6  -8   1   65.69   11.70 
   6  -8  -1   65.29   12.10 
   6   8  -1   50.39   11.80 
   6   8  -1   72.79    9.60 
  -6   8   1   74.69   10.60 
  -6   8   1   70.49   10.10 
  -6   8   1   65.39   11.20 
   6   8  -1   87.19   14.00 
  -6   8   1   48.30   10.60 
  -6   8   1   73.89   10.00 
   6   8  -1   71.19    9.90 
   6   8  -1   62.09   12.70 
  -6   8   1   67.49   12.00 
  -6   8   1   56.99   10.10 
  -6   8   1   65.69   10.10 
   6   8  -1   62.39   13.30 
   6   8  -1   62.79   12.10 
   6   8  -1   60.79   12.20 
  -6   8   1   70.09    9.90 
  -5  -8   1   66.59   11.40 
   5  -8  -1   84.49   12.10 
  -5  -8   1   60.49   11.10 
  -5  -8   1   79.09   12.20 
  -5  -8   1   81.19   11.40 
   5  -8  -1   86.29   12.80 
   5  -8  -1   88.09   12.20 
  -5  -8   1   83.19   13.80 
   5  -8  -1   95.69   13.00 
  -5  -8   1   58.39   12.00 
  -5   8   1   88.59   12.50 
  -5   8   1   88.99   13.20 
   5   8  -1   87.49   13.40 
  -5   8   1   99.09   13.50 
  -5   8   1   97.29   12.60 
   5   8  -1   84.29   15.10 
  -5   8   1   74.69   11.60 
   5   8  -1   89.19   13.60 
   5   8  -1   82.09   14.10 
  -5   8   1   69.09   11.50 
   5   8  -1   94.09   13.80 
   5   8  -1   98.99   15.60 
  -5   8   1   80.19   12.60 
  -5   8   1   67.19   12.20 
   5   8  -1   55.79   13.70 
  -5   8   1   78.89   11.90 
   4  -8  -1  126.59   19.90 
   4  -8  -1  145.59   19.90 
   4  -8  -1  154.88   20.30 
  -4  -8   1  135.89   18.90 
   4  -8  -1  128.99   20.00 
   4  -8  -1  137.09   21.50 
   4   8  -1  136.69   20.70 
   4   8  -1  160.38   21.30 
  -4   8   1  140.89   20.40 
   4   8  -1  131.39   21.70 
   4   8  -1  129.09   21.50 
   4   8  -1  141.39   21.50 
   4   8  -1  155.18   22.50 
   4   8  -1  149.69   21.20 
  -3  -8   1   27.90    6.20 
  -3  -8   1   28.50    6.10 
   3  -8  -1   20.50    6.00 
  -3  -8   1   29.20    5.50 
  -3  -8   1   40.00    7.50 
   3  -8  -1   30.70    6.10 
   3  -8  -1    9.00    6.50 
   3  -8  -1   30.30    6.50 
  -3  -8   1   26.50    6.60 
   3  -8  -1   30.80    6.40 
   3   8  -1   41.60    8.60 
   3   8  -1   19.60    7.40 
   3   8  -1   21.60    6.10 
   3   8  -1   31.60    7.20 
   3   8  -1   27.70    6.40 
   3   8  -1   34.50   11.60 
   3   8  -1   29.50    7.50 
  -3   8   1   38.00    7.00 
  -2  -8   1   55.79    9.30 
  -2  -8   1   57.39   10.10 
   2  -8  -1   60.49    9.50 
  -2  -8   1   62.09   10.20 
   2  -8  -1   39.50    9.80 
   2  -8  -1   54.09    9.70 
  -2  -8   1   66.89   10.70 
   2  -8  -1   63.79   10.20 
  -2  -8   1   64.09    9.90 
   2  -8  -1   61.19    9.90 
   2   8  -1   61.79   10.70 
  -2   8   1   51.09    8.60 
   2   8  -1   59.59    9.50 
   2   8  -1   55.29   12.40 
  -2   8   1   78.89   10.20 
  -2   8   1   56.49    8.60 
   2   8  -1   69.39   11.40 
   2   8  -1   54.49   10.70 
   1  -8  -1   38.70    6.50 
  -1  -8   1   36.20    7.60 
  -1  -8   1   35.20    7.20 
  -1  -8   1   34.90    7.90 
  -1  -8   1   36.90    7.00 
  -1  -8   1   30.70    7.30 
   1  -8  -1   33.20    7.70 
   1  -8  -1   43.80    7.10 
  -1  -8   1   35.10    6.50 
   1   8  -1   29.40    7.20 
   1   8  -1   45.00    8.60 
   1   8  -1   36.80    6.20 
  -1   8   1   43.10    7.00 
   1   8  -1   39.30    7.20 
  -1   8   1   35.40    6.30 
   1   8  -1   32.20    7.00 
   1   8  -1   33.70    6.60 
  -1   8   1   27.40    6.40 
  -1   8   1   37.30    5.80 
  -1   8   1   28.30    7.10 
  -1   8   1   31.60    7.60 
   0  -8  -1    7.20    5.60 
   0  -8  -1   13.10    4.80 
   0  -8  -1    8.90    3.80 
   0  -8   1   16.10    5.50 
   0  -8  -1    7.30    4.80 
   0  -8   1    2.70    4.50 
   0  -8   1   -0.30    3.80 
   0  -8  -1    6.00    4.50 
   0  -8   1   19.10    4.80 
   0  -8   1   14.10    5.70 
   0  -8   1    8.10    4.40 
   0  -8  -1    7.80    4.80 
   0   8  -1   10.00    4.60 
   0   8  -1    9.50    5.10 
   0   8   1    4.10    5.30 
   0   8  -1    5.50    3.20 
   0   8   1    8.30    4.50 
   0   8   1   13.80    5.50 
   0   8   1    1.60    4.00 
   0   8  -1    4.10    3.90 
   0   8  -1    0.50    4.90 
   0   8   1    5.40    3.20 
  -1  -8  -1   28.70    5.80 
  -1  -8  -1   32.80    7.20 
   1  -8   1   19.00    5.70 
   1  -8   1   30.60    6.30 
  -1  -8  -1   28.00    7.30 
  -1  -8  -1   32.00    7.10 
  -1  -8  -1   30.20    6.80 
   1  -8   1   28.50    7.30 
   1  -8   1   20.20    9.00 
   1  -8   1   25.10    6.50 
  -1  -8  -1   32.60    6.30 
  -1   8  -1   29.60    6.10 
  -1   8  -1   27.30    5.10 
   1   8   1   25.90    6.20 
  -1   8  -1   22.60    5.20 
   1   8   1   25.50    7.20 
   1   8   1   23.40    6.20 
  -1   8  -1   25.90    6.30 
  -1   8  -1   27.30    4.90 
   1   8   1   27.50    5.40 
   1   8   1   28.90    7.60 
  -1   8  -1   30.20    6.90 
   1   8   1   22.00    5.90 
   2  -8   1   12.60    5.20 
  -2  -8  -1    8.10    5.10 
  -2  -8  -1    5.10    4.80 
  -2  -8  -1   12.10    5.30 
   2  -8   1    7.90    4.60 
   2  -8   1    7.60    4.40 
   2  -8   1   16.10    4.60 
  -2  -8  -1   15.40    4.10 
   2  -8   1    7.20    4.10 
   2  -8   1   15.20    5.00 
   2   8   1    9.40    4.60 
   2   8   1   10.10    5.30 
  -2   8  -1   12.80    5.00 
   2   8   1    8.80    5.90 
  -2   8  -1   11.00    4.50 
   2   8   1    2.30    5.20 
  -2   8  -1   11.00    4.20 
   2   8   1    1.30    4.30 
  -3  -8  -1  112.99   18.60 
   3  -8   1  133.69   17.70 
   3  -8   1  121.09   18.00 
  -3  -8  -1  109.39   18.20 
  -3  -8  -1  126.69   17.30 
  -3  -8  -1  112.59   17.20 
   3  -8   1  135.59   17.80 
  -3  -8  -1  137.49   17.90 
   3  -8   1  123.19   17.90 
   3  -8   1  118.99   18.50 
   3   8   1  136.09   20.40 
   3   8   1   96.69   19.20 
   3   8   1  128.29   19.40 
   3   8   1  135.19   19.10 
  -3   8  -1  123.59   18.50 
   3   8   1  129.99   18.90 
   3   8   1  129.29   18.90 
   3   8   1  127.99   19.50 
   4  -8   1  421.36   51.49 
   4  -8   1  326.57   51.49 
   4  -8   1  399.96   51.69 
   4  -8   1  374.26   51.49 
   4   8   1  367.26   56.09 
   4   8   1  425.16   55.79 
   4   8   1  400.36   56.39 
  -4   8  -1  413.96   55.59 
   4   8   1  429.86   56.09 
   4   8   1  448.26   56.99 
   4   8   1  355.76   56.09 
   4   8   1  431.66   55.99 
   5  -8   1   44.20    8.30 
  -5  -8  -1   54.29    9.80 
  -5  -8  -1   56.89    8.10 
  -5  -8  -1   57.19   10.90 
  -5  -8  -1   50.79    8.20 
   5  -8   1   43.00    8.60 
  -5  -8  -1   53.39    8.10 
   5  -8   1   62.59    9.30 
  -5  -8  -1   41.80    8.60 
   5   8   1   36.00   10.40 
  -5   8  -1   51.99    8.10 
  -5   8  -1   66.59    8.90 
   5   8   1   68.39   11.70 
   5   8   1   55.39    9.60 
   5   8   1   24.90   12.30 
   5   8   1   46.10   10.30 
  -5   8  -1   62.89    9.20 
  -5   8  -1   53.89    7.90 
  -5   8  -1   44.20    7.70 
  -5   8  -1   74.19    9.80 
  -5   8  -1   56.69    8.20 
  -5   8  -1   40.40    8.70 
  -5   8  -1   51.99    9.70 
  -5   8  -1   52.19    7.80 
   5   8   1   51.69   11.20 
   6  -8   1   63.69    9.90 
  -6  -8  -1   65.19    9.20 
  -6  -8  -1   56.79    9.80 
   6  -8   1   46.80   10.40 
  -6  -8  -1   62.09   11.10 
   6  -8   1   66.69   11.90 
  -6  -8  -1   69.39    9.70 
  -6  -8  -1   60.59   10.60 
  -6  -8  -1   60.29   10.40 
  -6  -8  -1   68.99    9.80 
  -6  -8  -1   56.39   12.00 
  -6   8  -1   69.79   10.80 
   6   8   1   50.69   11.40 
   6   8   1   55.99   11.20 
   6   8   1   79.59   13.30 
  -6   8  -1   62.09   11.20 
  -6   8  -1   67.09    9.30 
   6   8   1   53.99   11.20 
  -6   8  -1   60.69    9.80 
  -6   8  -1   56.29    8.90 
   6   8   1   53.79   12.60 
  -6   8  -1   53.69   10.20 
   6   8   1   56.69    8.90 
  -6   8  -1   58.99    9.50 
  -6   8  -1   65.79    9.20 
  -6   8  -1   60.19    9.70 
  -6   8  -1   60.09    9.50 
   6   8   1   56.79   11.90 
   6   8   1   78.49    9.80 
  -7  -8  -1   26.90    4.30 
  -7  -8  -1   33.80    6.90 
  -7  -8  -1   26.20    5.20 
  -7  -8  -1   24.20    4.50 
  -7  -8  -1   29.50    5.50 
  -7  -8  -1   24.40    8.00 
  -7  -8  -1   12.90    8.70 
   7  -8   1   14.90    6.30 
  -7  -8  -1   23.20    6.10 
   7  -8   1   22.50    5.20 
   7   8   1   38.40    5.00 
   7   8   1    7.50    6.90 
  -7   8  -1   21.30    4.40 
  -7   8  -1   17.60    8.20 
  -7   8  -1   24.40    4.30 
   7   8   1   19.20    6.90 
  -7   8  -1   19.10    6.50 
  -7   8  -1   24.00    5.70 
  -7   8  -1   22.60    4.40 
   7   8   1   25.60    4.00 
  -7   8  -1   14.40    6.10 
   7   8   1   18.50    7.60 
  -7   8  -1   17.40    5.10 
   7   8   1   37.90    7.80 
   7   8   1   30.10    8.20 
  -7   8  -1   19.40    5.00 
  -7   8  -1   25.60    5.90 
  -8  -8  -1   32.10    6.20 
  -8  -8  -1   26.20    6.30 
  -8  -8  -1   17.30    9.00 
  -8  -8  -1   29.20    5.60 
  -8  -8  -1   38.60    5.50 
  -8  -8  -1   31.90    7.20 
   8  -8   1   39.30    8.00 
  -8  -8  -1   22.90    7.00 
  -8   8  -1   39.50    5.60 
  -8   8  -1   35.30    4.90 
  -8   8  -1   24.60    8.80 
  -8   8  -1   32.60    5.70 
  -8   8  -1   24.20    6.00 
   8   8   1   20.40    7.30 
  -8   8  -1   20.00    6.60 
  -8   8  -1   28.20    7.00 
   8   8   1   18.40    7.70 
   8   8   1   26.10    5.10 
  -8   8  -1   36.40    5.20 
   8   8   1   20.60    7.80 
  -9  -8  -1   -5.40    4.50 
  -9  -8  -1   -0.10    1.90 
  -9  -8  -1   -0.40    2.80 
  -9  -8  -1    6.70    3.20 
  -9  -8  -1    3.00    4.60 
  -9  -8  -1    0.10    2.60 
  -9  -8  -1    2.40    6.30 
  -9   8  -1    2.70    2.60 
  -9   8  -1    4.70    7.00 
   9   8   1    3.50    5.20 
   9   8   1   -3.30    2.10 
  -9   8  -1   -2.30    2.00 
  -9   8  -1    6.90    4.80 
  -9   8  -1   -2.20    4.60 
  -9   8  -1    1.90    2.70 
  -9   8  -1    4.80    3.10 
   9   8   1    7.70    5.20 
 -10  -8  -1    3.00    2.90 
 -10  -8  -1    2.90    3.30 
 -10  -8  -1    0.10    2.00 
 -10  -8  -1    1.00    1.30 
 -10  -8  -1    2.00    4.60 
 -10   8  -1    0.40    1.50 
 -10   8  -1   -0.40    1.70 
 -10   8  -1   -1.10    1.70 
 -10   8  -1   -1.40    2.70 
 -10   8  -1   -3.00    2.90 
  10   8   1    6.60    6.20 
 -10   8  -1    0.80    3.70 
  10   8   1   -2.90    1.60 
  -9  -9   1   -0.30    2.70 
  -9  -9   1    5.60    6.30 
  -9  -9   1    0.60    3.90 
  -9  -9   1    1.90    1.90 
  -9  -9   1    2.00    4.10 
  -9   9   1   -2.30    2.80 
   9   9  -1    5.20    2.10 
   9   9  -1    0.70    4.90 
  -9   9   1    7.50    4.70 
  -9   9   1    2.30    2.40 
  -9   9   1    2.90    2.80 
  -9   9   1    5.70    7.40 
   9   9  -1   -0.60    5.30 
  -9   9   1    2.20    2.10 
  -9   9   1   -2.40    4.30 
  -8  -9   1   10.40    4.30 
  -8  -9   1    9.50    4.00 
  -8  -9   1    3.20    4.80 
  -8  -9   1    9.00    3.50 
   8  -9  -1    6.40    5.90 
  -8  -9   1    3.10    7.80 
  -8  -9   1   12.40    6.40 
  -8  -9   1   13.70    3.10 
   8   9  -1   12.20    6.20 
  -8   9   1    9.20    5.90 
   8   9  -1    8.40    3.20 
  -8   9   1   15.20    3.10 
   8   9  -1   -0.70    6.40 
  -8   9   1    5.80    3.80 
   8   9  -1   14.20   10.90 
  -8   9   1   10.30    4.60 
  -8   9   1    3.00    6.90 
  -8   9   1   12.50    3.30 
   8   9  -1   15.00    2.70 
  -8   9   1   16.20    3.10 
  -8   9   1    4.90    5.40 
  -7  -9   1   34.30    5.50 
   7  -9  -1   22.00    6.30 
  -7  -9   1   12.10    9.00 
  -7  -9   1   29.70    6.40 
  -7  -9   1   25.20    6.60 
  -7  -9   1   26.70    5.50 
  -7  -9   1   32.30    5.10 
   7  -9  -1   22.60    7.20 
   7  -9  -1   21.20    7.10 
  -7  -9   1   26.80    8.50 
  -7  -9   1   26.80    4.70 
   7   9  -1   22.90    3.80 
   7   9  -1   26.50    9.20 
  -7   9   1   24.30    7.60 
   7   9  -1   16.20    4.30 
   7   9  -1   30.70    7.60 
  -7   9   1   13.70    5.60 
   7   9  -1   22.40    8.10 
   7   9  -1    7.10    6.90 
  -7   9   1    4.00    6.00 
  -7   9   1   23.20    6.50 
  -7   9   1   28.30    4.20 
  -7   9   1   20.80    6.40 
  -7   9   1   26.70    4.30 
  -7   9   1   21.70    5.00 
   7   9  -1   15.80    7.70 
  -7   9   1   27.30    4.50 
   6  -9  -1   63.29    8.90 
  -6  -9   1   44.10    8.40 
  -6  -9   1   38.80    9.20 
   6  -9  -1   38.00    8.70 
   6  -9  -1   40.70    7.90 
  -6  -9   1   43.40    7.00 
   6  -9  -1   45.00    8.20 
   6  -9  -1   28.70    8.50 
  -6  -9   1   28.40    8.20 
  -6  -9   1   48.00    7.80 
  -6  -9   1   55.49   15.70 
  -6   9   1   38.00    8.60 
   6   9  -1   34.00    9.80 
  -6   9   1   43.90    7.10 
  -6   9   1   39.90    7.30 
  -6   9   1   52.89    7.90 
   6   9  -1   45.00    6.60 
   6   9  -1   35.50    9.50 
   6   9  -1   31.70   10.40 
   6   9  -1   26.40   10.00 
   6   9  -1   40.80    7.00 
  -6   9   1   46.40    6.90 
  -6   9   1   67.39   10.20 
   6   9  -1   61.29   11.70 
   6   9  -1   44.30    9.60 
  -6   9   1   56.99    7.80 
  -6   9   1   52.19    9.80 
  -6   9   1   46.40    9.90 
   5  -9  -1   35.20    7.80 
  -5  -9   1   35.60    6.40 
   5  -9  -1   26.10    7.10 
  -5  -9   1   29.40    7.60 
  -5  -9   1   38.80    7.20 
   5  -9  -1   40.20    7.50 
  -5  -9   1   51.79    8.70 
  -5  -9   1   28.90    9.30 
   5  -9  -1   39.90    7.90 
  -5  -9   1   46.70    6.50 
  -5  -9   1   42.90    6.50 
  -5   9   1   37.30    8.30 
  -5   9   1   54.49    9.00 
  -5   9   1   55.29    6.70 
  -5   9   1   21.80    6.50 
   5   9  -1   37.20    6.80 
  -5   9   1   41.50    6.20 
  -5   9   1   38.10    6.20 
  -5   9   1   36.30    6.60 
   5   9  -1   37.70    8.80 
   5   9  -1   28.40    9.30 
   5   9  -1   39.00    8.90 
  -5   9   1   54.49    8.40 
   5   9  -1   35.70    7.20 
   5   9  -1   38.90    8.70 
   5   9  -1   36.70   12.60 
  -5   9   1   47.00    7.40 
   5   9  -1   28.20    9.20 
   5   9  -1   49.60   11.00 
  -5   9   1   39.70    7.30 
   4  -9  -1   52.89    9.00 
   4  -9  -1   36.50    7.30 
  -4  -9   1   27.80    7.00 
   4  -9  -1   42.50    8.10 
  -4  -9   1   43.20    6.60 
   4  -9  -1   24.10    8.80 
   4  -9  -1   44.10    7.50 
   4  -9  -1   35.60    7.20 
  -4  -9   1   28.10    6.40 
   4   9  -1   27.30    8.30 
   4   9  -1   33.70    7.60 
   4   9  -1   33.90    7.30 
   4   9  -1   27.70    8.30 
   4   9  -1   35.40    6.90 
  -4   9   1   39.50    6.80 
  -4   9   1   27.20    4.80 
  -4   9   1   39.00    7.90 
  -4   9   1   22.70    4.80 
   4   9  -1   27.80    7.90 
  -4   9   1   31.40    5.80 
   4   9  -1   43.50    7.50 
  -4   9   1   28.70    6.30 
  -4   9   1   32.90    5.30 
  -3  -9   1   61.79   10.00 
   3  -9  -1   78.59   11.60 
  -3  -9   1   58.99   11.30 
  -3  -9   1   68.99   12.60 
   3  -9  -1   62.99   10.30 
   3  -9  -1   51.69    9.70 
   3  -9  -1   42.80   10.50 
   3  -9  -1   55.09   11.00 
  -3  -9   1   55.89    9.40 
   3  -9  -1   59.69   10.20 
  -3   9   1   59.29    9.60 
   3   9  -1   50.49   10.50 
   3   9  -1   57.39   11.60 
   3   9  -1   54.59    9.40 
   3   9  -1   53.09    9.80 
   3   9  -1   61.59   10.30 
   3   9  -1   56.79   11.00 
   3   9  -1   63.69   10.10 
   2  -9  -1   34.70    7.70 
   2  -9  -1   39.80    7.40 
   2  -9  -1   32.50    7.60 
  -2  -9   1   39.70    6.70 
  -2  -9   1   30.80    7.10 
   2  -9  -1   39.00    6.80 
  -2  -9   1   48.10    8.10 
  -2  -9   1   26.70    7.70 
  -2  -9   1   28.60    7.10 
   2  -9  -1   31.20    6.70 
  -2  -9   1   28.50    7.40 
   2  -9  -1   28.20    6.80 
   2   9  -1   35.50    8.40 
   2   9  -1   30.60    6.90 
   2   9  -1   42.00    6.90 
   2   9  -1   27.60    6.20 
  -2   9   1   30.80    6.90 
   2   9  -1   38.00    7.50 
  -2   9   1   29.90    5.00 
  -2   9   1   28.50    6.80 
  -2   9   1   29.60    6.90 
   2   9  -1   33.80    8.40 
   2   9  -1   31.90    7.10 
  -2   9   1   33.90    5.70 
   1  -9  -1  280.67   37.60 
   1  -9  -1  287.07   37.40 
   1  -9  -1  245.38   37.00 
  -1  -9   1  264.77   37.80 
   1  -9  -1  297.07   37.90 
  -1  -9   1  279.77   37.10 
  -1  -9   1  273.57   37.90 
  -1  -9   1  268.87   37.50 
  -1  -9   1  246.08   37.90 
   1  -9  -1  256.57   37.80 
  -1  -9   1  304.17   37.40 
   1   9  -1  292.27   36.40 
   1   9  -1  263.57   35.80 
   1   9  -1  255.87   36.30 
  -1   9   1  255.37   36.40 
  -1   9   1  253.37   37.00 
  -1   9   1  244.18   35.90 
   1   9  -1  253.07   36.20 
  -1   9   1  264.07   35.60 
   1   9  -1  247.58   37.20 
  -1   9   1  282.97   36.10 
  -1   9   1  283.47   36.10 
   1   9  -1  263.87   36.90 
   0  -9   1   -1.20    4.90 
   0  -9   1    1.70    5.30 
   0  -9  -1    8.30    4.40 
   0  -9  -1   -0.90    6.20 
   0  -9  -1    3.00    4.40 
   0  -9  -1    2.70    4.90 
   0  -9  -1    8.10    5.10 
   0  -9   1    8.80    5.00 
   0  -9   1    4.70    4.70 
   0  -9   1    6.40    4.20 
   0   9  -1    5.10    5.40 
   0   9  -1    1.50    4.10 
   0   9  -1    2.30    5.60 
   0   9   1    5.60    5.30 
   0   9   1    5.90    4.10 
   0   9  -1    0.30    3.10 
   0   9   1   -0.10    4.40 
   0   9   1    3.70    3.40 
   0   9   1    3.50    5.20 
   0   9   1    0.30    4.20 
   0   9  -1    4.30    4.30 
  -1  -9  -1    1.20    4.60 
  -1  -9  -1   -0.30    5.10 
   1  -9   1   -0.90    4.60 
   1  -9   1    2.40    4.60 
  -1  -9  -1   -0.40    4.70 
   1  -9   1    0.00    5.50 
   1  -9   1    3.20    3.80 
  -1  -9  -1    4.80    4.80 
  -1  -9  -1    5.50    4.30 
   1  -9   1   -2.00    5.40 
  -1  -9  -1    2.10    4.70 
   1  -9   1    2.70    4.40 
  -1   9  -1    1.10    5.10 
   1   9   1   -5.00    4.40 
  -1   9  -1    2.80    3.60 
  -1   9  -1    9.40    5.00 
   1   9   1    3.70    4.30 
   1   9   1    2.10    4.90 
  -1   9  -1    5.70    3.00 
  -1   9  -1   -1.40    4.10 
   1   9   1   -3.70    3.40 
  -1   9  -1    1.90    3.30 
   1   9   1    9.20    5.50 
   1   9   1    3.40    5.00 
   2  -9   1  224.58   32.90 
  -2  -9  -1  212.78   32.40 
   2  -9   1  234.98   32.70 
  -2  -9  -1  222.98   33.00 
   2  -9   1  282.07   32.80 
  -2  -9  -1  221.48   32.80 
   2  -9   1  240.78   32.70 
   2  -9   1  247.08   33.10 
   2  -9   1  250.97   33.30 
   2   9   1  234.78   32.70 
   2   9   1  221.08   32.80 
   2   9   1  237.68   33.70 
   2   9   1  234.38   32.40 
   2   9   1  234.98   32.60 
  -2   9  -1  250.97   32.50 
  -2   9  -1  213.88   32.20 
   2   9   1  242.28   32.20 
   2   9   1  238.78   33.20 
  -2   9  -1  235.08   32.60 
   3  -9   1  308.57   43.70 
  -3  -9  -1  336.67   44.60 
   3  -9   1  357.46   44.20 
   3  -9   1  300.47   43.70 
   3  -9   1  315.47   44.00 
  -3  -9  -1  316.27   43.50 
  -3  -9  -1  334.97   43.30 
  -3  -9  -1  300.87   44.00 
   3   9   1  329.37   43.90 
   3   9   1  329.67   43.80 
  -3   9  -1  293.37   43.70 
   3   9   1  309.57   44.20 
   3   9   1  331.17   44.00 
   3   9   1  330.97   45.40 
  -4  -9  -1  260.87   39.30 
  -4  -9  -1  234.28   35.90 
  -4  -9  -1  279.47   35.40 
  -4  -9  -1  267.87   36.60 
   4  -9   1  251.57   36.40 
   4  -9   1  310.87   36.40 
   4  -9   1  269.27   36.40 
   4  -9   1  238.98   36.30 
   4   9   1  240.58   36.50 
  -4   9  -1  301.17   36.70 
  -4   9  -1  231.28   35.60 
  -4   9  -1  280.67   36.20 
   4   9   1  251.87   37.50 
   4   9   1  263.07   36.70 
  -4   9  -1  236.08   35.60 
   4   9   1  305.77   37.10 
   4   9   1  266.37   37.00 
  -4   9  -1  265.57   35.90 
  -4   9  -1  292.77   36.60 
   4   9   1  241.38   37.30 
   4   9   1  311.57   38.40 
  -4   9  -1  261.07   36.80 
  -5  -9  -1   12.00    7.80 
  -5  -9  -1    4.50    2.80 
   5  -9   1   13.90    4.40 
  -5  -9  -1    9.80    3.40 
   5  -9   1   12.50    4.40 
   5  -9   1   12.70    5.00 
  -5  -9  -1    2.80    3.20 
  -5  -9  -1   17.60    5.10 
   5  -9   1    8.70    4.20 
  -5  -9  -1    2.40    4.90 
   5   9   1    8.80    3.50 
  -5   9  -1   14.20    4.80 
  -5   9  -1   13.40    3.80 
   5   9   1    4.60    2.30 
   5   9   1   -0.80    6.20 
   5   9   1    8.70    6.50 
  -5   9  -1    6.20    2.50 
  -5   9  -1   12.80    5.10 
   5   9   1    3.40    5.80 
   5   9   1    6.70    6.40 
  -5   9  -1   11.80    2.70 
  -5   9  -1    4.30    3.40 
  -5   9  -1    7.90    4.30 
  -5   9  -1    1.30    4.00 
   5   9   1    4.20    5.10 
   5   9   1    8.70    8.20 
  -5   9  -1    8.80    3.00 
  -5   9  -1    8.70    4.60 
   5   9   1    7.00    5.60 
  -6  -9  -1   72.69   13.60 
  -6  -9  -1   86.19   11.40 
   6  -9   1   46.00   10.50 
  -6  -9  -1   61.29   11.40 
   6  -9   1   66.79   11.10 
   6  -9   1   86.89   11.50 
  -6  -9  -1   58.39   10.50 
  -6  -9  -1   68.19   10.40 
  -6  -9  -1   86.59   11.00 
  -6  -9  -1   67.99   12.40 
   6   9   1   46.10   11.70 
   6   9   1   45.90   11.30 
   6   9   1   73.39    9.60 
  -6   9  -1   66.49    9.70 
  -6   9  -1   67.79   12.00 
   6   9   1  102.59   14.90 
  -6   9  -1   69.29   10.10 
   6   9   1   67.89    9.80 
  -6   9  -1   71.99    9.90 
   6   9   1   68.79   12.00 
  -6   9  -1   65.19   11.30 
   6   9   1   39.50   12.20 
  -6   9  -1   67.19   10.40 
  -6   9  -1   50.49   11.10 
  -6   9  -1   77.99   12.10 
  -6   9  -1   59.19   10.00 
   6   9   1   47.60   13.10 
  -6   9  -1   82.79   10.00 
  -7  -9  -1   21.70    9.20 
  -7  -9  -1   19.60    4.10 
   7  -9   1   12.20    4.80 
  -7  -9  -1   17.10    5.80 
  -7  -9  -1   29.40    5.30 
  -7  -9  -1   24.20    6.20 
  -7  -9  -1   18.60    6.50 
   7  -9   1   18.60    6.30 
  -7  -9  -1   26.50    5.00 
  -7  -9  -1   25.00    3.90 
  -7   9  -1   23.40    6.70 
   7   9   1   15.90    6.90 
  -7   9  -1   18.60    4.90 
   7   9   1   13.80    7.50 
  -7   9  -1   23.70    4.20 
   7   9   1   18.70    4.20 
  -7   9  -1   18.00    6.60 
  -7   9  -1   17.60    7.70 
   7   9   1   20.70    7.00 
   7   9   1   27.10    3.70 
  -7   9  -1   15.20    4.60 
   7   9   1   19.90    8.10 
  -7   9  -1   27.20    4.30 
   7   9   1    4.70    7.10 
  -7   9  -1   15.40    5.40 
  -7   9  -1   20.00    4.00 
  -8  -9  -1   34.50    4.70 
  -8  -9  -1   29.90    5.50 
  -8  -9  -1   24.10    4.90 
  -8  -9  -1   12.10    6.30 
  -8  -9  -1   26.00    7.00 
  -8  -9  -1   18.00    9.00 
   8  -9   1   22.70    6.70 
  -8  -9  -1   14.50    5.40 
  -8   9  -1   27.70    6.70 
   8   9   1   32.50    4.50 
   8   9   1   16.10    3.90 
   8   9   1   14.50    7.30 
   8   9   1   17.10    6.90 
  -8   9  -1   16.80    7.70 
  -8   9  -1   17.90    5.40 
  -8   9  -1   13.70    5.60 
  -8   9  -1   33.70    4.60 
  -8   9  -1   29.70    4.20 
  -8   9  -1   16.90    4.50 
  -9  -9  -1   -0.60    4.30 
  -9  -9  -1    1.60    2.10 
  -9  -9  -1    4.20    5.80 
  -9  -9  -1   -3.20    3.10 
  -9  -9  -1    0.30    2.70 
  -9  -9  -1    3.00    4.20 
  -9   9  -1    0.10    2.40 
  -9   9  -1   -7.50    5.20 
  -9   9  -1    4.30    4.30 
   9   9   1    5.30    5.00 
  -9   9  -1   -2.30    4.30 
   9   9   1    0.80    2.00 
  -9   9  -1    1.60    3.00 
  -9   9  -1    1.00    1.90 
   9   9   1    6.10    5.30 
  -9   9  -1    0.90    2.70 
  -9 -10   1   10.80    6.80 
  -9 -10   1    3.80    1.90 
  -9 -10   1   -1.40    3.40 
   9  10  -1   -0.10    5.10 
  -9  10   1   -1.80    6.40 
  -9  10   1    4.50    2.80 
  -9  10   1   -0.20    1.90 
  -9  10   1    7.80    3.30 
  -9  10   1    0.50    4.40 
  -9  10   1    6.00    2.40 
   9  10  -1    1.10    1.90 
  -9  10   1    3.70    5.40 
   9  10  -1    1.10    4.60 
   8 -10  -1   10.50    5.90 
  -8 -10   1   -1.00    4.40 
   8 -10  -1   -0.20    5.80 
  -8 -10   1    9.80    2.60 
  -8 -10   1    1.10    7.40 
  -8 -10   1   -3.00    3.90 
  -8 -10   1    7.40    3.60 
  -8 -10   1   10.80    6.00 
   8  10  -1    7.90    6.50 
  -8  10   1    6.20    4.20 
  -8  10   1    5.70    6.90 
   8  10  -1    9.10    2.20 
  -8  10   1    6.20    2.80 
  -8  10   1    6.50    3.50 
  -8  10   1    9.60    5.10 
   8  10  -1    6.40    2.90 
  -8  10   1   15.20    5.70 
  -8  10   1    3.60    2.50 
  -8  10   1    3.00    2.60 
   8  10  -1    7.20    6.60 
  -7 -10   1   19.40    4.80 
  -7 -10   1   19.20    6.80 
  -7 -10   1   22.70    5.80 
  -7 -10   1   22.10    4.10 
  -7 -10   1   16.30    3.90 
  -7 -10   1   21.90    4.60 
   7 -10  -1   26.70    6.90 
   7 -10  -1   27.10    6.00 
  -7 -10   1    8.80    8.80 
  -7 -10   1   12.20    5.60 
   7  10  -1   26.80    9.10 
   7  10  -1   11.40    7.80 
  -7  10   1   13.60    6.50 
   7  10  -1   12.00    6.90 
  -7  10   1   27.20    4.30 
   7  10  -1   18.10    4.20 
  -7  10   1   17.50    5.60 
  -7  10   1   25.60    4.20 
   7  10  -1   13.70    7.10 
  -7  10   1   12.80    4.50 
  -7  10   1   20.60    7.00 
  -7  10   1   15.00    7.30 
  -7  10   1   22.00    4.60 
  -7  10   1   19.10    4.00 
   7  10  -1   21.90    3.60 
  -6 -10   1   19.10    7.40 
  -6 -10   1   14.50    4.20 
   6 -10  -1   16.00    6.50 
  -6 -10   1   28.90    4.90 
  -6 -10   1   19.80    9.00 
  -6 -10   1   13.50    5.60 
  -6 -10   1   27.50    4.80 
   6 -10  -1   26.30    6.00 
   6 -10  -1   20.90    6.00 
   6 -10  -1   12.40    6.50 
  -6  10   1   10.10    5.80 
   6  10  -1   15.90    7.10 
   6  10  -1   20.90    4.20 
   6  10  -1   12.80    3.30 
   6  10  -1    4.60    6.70 
  -6  10   1   18.60    5.30 
  -6  10   1   18.50    5.70 
  -6  10   1   14.70    5.60 
   6  10  -1   24.50    9.10 
  -6  10   1    3.50    6.50 
  -6  10   1   23.30    3.90 
  -6  10   1   31.10    4.20 
   6  10  -1   18.70    8.40 
   6  10  -1   37.10    9.60 
  -6  10   1   23.40    4.10 
  -6  10   1   15.60    4.30 
   6  10  -1   25.60    8.00 
   5 -10  -1   12.70    5.00 
  -5 -10   1    5.70    3.10 
  -5 -10   1    2.00    3.30 
  -5 -10   1   10.50    3.30 
  -5 -10   1    6.70    5.80 
  -5 -10   1   12.70    4.50 
   5 -10  -1    2.10    4.60 
  -5 -10   1   -1.50    7.60 
   5 -10  -1   11.90    4.90 
  -5  10   1    7.50    3.10 
  -5  10   1   -3.80    5.20 
   5  10  -1   12.20    6.00 
   5  10  -1   10.10    6.30 
   5  10  -1    6.30    5.80 
  -5  10   1   16.10    6.10 
   5  10  -1    3.60    6.70 
  -5  10   1    5.80    4.20 
  -5  10   1    5.00    2.40 
  -5  10   1    3.20    3.30 
   5  10  -1    8.70    2.90 
   5  10  -1   10.60    8.00 
  -5  10   1    4.00    2.60 
  -5  10   1    8.60    2.10 
  -5  10   1    5.80    4.40 
  -5  10   1    4.60    2.60 
   5  10  -1    2.00    6.00 
   5  10  -1    7.60    2.20 
   4 -10  -1    5.10    4.90 
  -4 -10   1   -6.70    4.90 
  -4 -10   1    3.20    3.00 
   4 -10  -1    6.30    4.50 
   4 -10  -1   -0.30    6.40 
  -4 -10   1    3.60    2.80 
  -4 -10   1    5.90    7.00 
  -4 -10   1    4.10    4.70 
  -4 -10   1    2.90    6.30 
  -4 -10   1    7.20    4.20 
   4 -10  -1    5.60    4.90 
   4 -10  -1   -0.90    4.50 
   4  10  -1    5.20    4.60 
   4  10  -1    5.20    2.00 
  -4  10   1    5.90    4.40 
   4  10  -1    5.50    5.40 
   4  10  -1    7.10    5.60 
  -4  10   1    4.60    2.60 
  -4  10   1   -0.40    6.40 
   4  10  -1    2.90    8.10 
   4  10  -1    8.00    6.20 
  -4  10   1    1.60    2.20 
   4  10  -1   -5.60    4.80 
  -4  10   1   13.30    4.60 
  -4  10   1    3.40    4.70 
  -4  10   1    6.90    3.20 
   4  10  -1    1.20    2.70 
  -4  10   1    2.90    3.10 
  -3 -10   1   34.80    7.40 
   3 -10  -1   33.90    7.70 
   3 -10  -1   36.90    8.50 
  -3 -10   1   31.60    6.60 
   3 -10  -1   36.90    7.20 
   3 -10  -1   44.00    8.10 
  -3 -10   1   42.70    8.90 
  -3 -10   1    8.40    9.00 
  -3 -10   1   28.90    8.20 
   3 -10  -1   41.70    7.60 
   3 -10  -1   34.40    7.20 
   3 -10  -1   33.80    7.60 
   3  10  -1   30.80    6.90 
   3  10  -1   29.70    7.70 
   3  10  -1   25.90    8.20 
   3  10  -1   42.10    9.70 
   3  10  -1   26.00    6.70 
   3  10  -1   30.10    7.60 
   3  10  -1   24.80    7.20 
  -3  10   1   49.90    7.50 
  -2 -10   1  243.28   36.70 
  -2 -10   1  238.68   36.20 
   2 -10  -1  258.77   35.90 
   2 -10  -1  256.17   35.70 
   2 -10  -1  262.77   36.50 
  -2 -10   1  267.67   35.60 
  -2 -10   1  241.78   36.00 
  -2 -10   1  242.28   36.20 
  -2 -10   1  269.97   35.90 
   2 -10  -1  291.37   35.90 
   2 -10  -1  260.37   36.10 
   2 -10  -1  275.67   36.60 
   2 -10  -1  264.57   36.50 
   2  10  -1  284.47   35.70 
   2  10  -1  249.88   35.60 
   2  10  -1  271.67   35.30 
  -2  10   1  241.68   35.20 
  -2  10   1  261.57   35.40 
   2  10  -1  251.37   36.70 
  -2  10   1  259.27   34.40 
  -2  10   1  247.48   35.10 
  -2  10   1  236.58   35.70 
   2  10  -1  253.07   35.10 
   2  10  -1  263.97   35.80 
   2  10  -1  259.57   36.30 
   1 -10  -1   59.29   10.40 
  -1 -10   1   85.99   10.70 
  -1 -10   1   57.49   11.60 
   1 -10  -1   65.09   11.20 
   1 -10  -1   62.49   15.80 
   1 -10  -1   67.79   11.20 
  -1 -10   1   61.29   11.40 
  -1 -10   1   64.89   11.10 
   1 -10  -1   63.69   10.80 
  -1 -10   1   61.99   10.50 
  -1 -10   1   65.09   11.60 
   1 -10  -1   69.19   11.30 
   1 -10  -1   67.99   10.60 
  -1  10   1   62.29    9.10 
   1  10  -1   67.19   10.00 
   1  10  -1   58.89    9.60 
  -1  10   1   52.39    9.70 
   1  10  -1   70.09   11.70 
  -1  10   1   68.69   11.60 
   1  10  -1   51.39   10.10 
  -1  10   1   49.80   10.40 
   1  10  -1   55.59   11.50 
   1  10  -1   55.89   10.40 
  -1  10   1   76.49   10.70 
   0 -10  -1   19.70    5.80 
   0 -10   1   14.90    5.30 
   0 -10  -1   21.40    6.20 
   0 -10  -1   10.60    5.40 
   0 -10  -1   14.40    5.10 
   0 -10  -1   12.70    4.80 
   0 -10   1   13.10    6.00 
   0 -10   1   15.80    5.10 
   0 -10  -1   13.20    6.50 
   0 -10   1   19.00    6.20 
   0 -10  -1    8.70    5.50 
   0 -10   1   10.90    6.50 
   0 -10   1   10.80    5.70 
   0 -10   1   14.20    4.70 
   0  10  -1   20.20    4.80 
   0  10   1   15.30    5.40 
   0  10   1   33.90    7.70 
   0  10   1   14.20    5.20 
   0  10   1   20.60    4.90 
   0  10   1   16.00    6.40 
   0  10  -1   19.30    5.70 
   0  10   1   13.90    5.30 
   0  10  -1   18.60    5.40 
   0  10  -1   34.90    8.90 
  -1 -10  -1   11.10    5.90 
   1 -10   1   14.90    5.30 
  -1 -10  -1    7.30    6.20 
  -1 -10  -1   11.90    4.70 
  -1 -10  -1   17.80    5.10 
   1 -10   1    1.10    5.90 
  -1 -10  -1   27.50    6.50 
  -1 -10  -1    6.10    5.20 
   1 -10   1   23.10    6.20 
   1 -10   1    4.40    6.10 
   1 -10   1   12.50    5.30 
   1 -10   1    7.80    4.90 
   1 -10   1   14.90    7.70 
  -1  10  -1   12.00    4.50 
   1  10   1   11.60    5.30 
  -1  10  -1    5.50    5.40 
  -1  10  -1    8.60    3.50 
  -1  10  -1   18.00    5.20 
   1  10   1   16.00    6.90 
   1  10   1   10.60    4.40 
   1  10   1    4.50    4.50 
  -1  10  -1   24.30    6.40 
   1  10   1   -1.10    4.30 
   1  10   1    8.40    5.40 
   1  10   1   16.40    6.20 
  -1  10  -1    9.50    3.80 
   2 -10   1  737.93   96.59 
  -2 -10  -1  677.83   96.79 
   2 -10   1  727.33   96.59 
  -2 -10  -1  744.53   97.49 
   2 -10   1  749.03   96.69 
   2 -10   1  693.03   96.49 
   2 -10   1  719.83   96.79 
  -2 -10  -1  717.13   96.79 
   2 -10   1  767.82   97.19 
  -2 -10  -1  670.23   96.49 
   2 -10   1  707.53   97.09 
  -2 -10  -1  732.83   96.49 
   2  10   1  805.62   99.69 
   2  10   1  744.73   97.99 
  -2  10  -1  783.72   98.19 
  -2  10  -1  742.13   98.39 
  -2  10  -1  663.33   97.89 
   2  10   1  752.42   97.89 
   2  10   1  728.93   98.29 
   2  10   1  715.73   98.19 
   2  10   1  681.73   98.29 
   2  10   1  690.83   98.59 
   3 -10   1  121.19   19.50 
   3 -10   1  124.29   19.60 
  -3 -10  -1  116.09   19.90 
   3 -10   1  139.69   19.50 
  -3 -10  -1  127.59   19.20 
   3 -10   1  159.18   20.10 
  -3 -10  -1  124.79   18.80 
  -3 -10  -1  155.18   20.70 
   3 -10   1  115.49   21.10 
   3 -10   1  121.79   20.00 
   3  10   1  144.89   20.90 
   3  10   1  135.69   20.40 
   3  10   1  125.09   21.10 
   3  10   1  121.79   21.70 
  -3  10  -1  160.98   20.80 
   3  10   1  142.49   21.20 
   3  10   1  129.49   21.20 
   3  10   1  165.08   23.20 
   4 -10   1    7.60    5.20 
  -4 -10  -1    4.10    7.30 
  -4 -10  -1    3.30    4.00 
  -4 -10  -1    0.30    6.40 
   4 -10   1    6.60    4.80 
  -4 -10  -1    4.30    3.10 
  -4 -10  -1    2.30    4.50 
   4 -10   1   -1.40    3.90 
  -4 -10  -1   -5.70    4.50 
  -4 -10  -1    6.10    2.60 
   4 -10   1    4.00    4.50 
  -4 -10  -1   -0.80    2.80 
  -4  10  -1    7.40    5.90 
  -4  10  -1    5.20    4.60 
   4  10   1   -0.30    2.60 
   4  10   1   -0.40    7.10 
  -4  10  -1   -0.90    3.70 
  -4  10  -1    6.10    3.10 
  -4  10  -1   -0.60    4.00 
   4  10   1   12.90    5.20 
   4  10   1   11.80   11.50 
  -4  10  -1    1.70    3.70 
   4  10   1    3.10    1.90 
   4  10   1    0.10    6.00 
  -4  10  -1    7.40    2.60 
   4  10   1    7.50    5.60 
  -4  10  -1    7.20    2.60 
   4  10   1    2.00    5.30 
   4  10   1    5.30    5.70 
   5 -10   1   14.00    5.40 
   5 -10   1   20.10    6.60 
   5 -10   1   26.90    6.10 
  -5 -10  -1   23.30    4.40 
   5 -10   1   15.40    6.00 
  -5 -10  -1    3.30    8.00 
  -5 -10  -1   29.20    5.80 
  -5 -10  -1   10.90    6.00 
  -5 -10  -1   18.30    4.30 
   5 -10   1   19.00    5.60 
  -5 -10  -1   26.00    4.70 
   5  10   1   15.80    9.60 
   5  10   1   21.00    9.20 
   5  10   1   25.50    8.30 
   5  10   1   16.70    3.30 
   5  10   1   11.60    6.30 
  -5  10  -1    8.70    5.00 
  -5  10  -1   16.70    3.60 
  -5  10  -1   15.40    5.00 
  -5  10  -1   19.80    3.70 
  -5  10  -1   17.10    6.40 
   5  10   1   15.30    3.90 
  -5  10  -1   19.70    5.10 
  -5  10  -1   19.80    6.10 
   5  10   1   15.00    6.50 
  -5  10  -1   18.00    3.70 
  -5  10  -1   19.10    4.30 
  -5  10  -1   21.50    4.10 
   5  10   1   22.80    7.90 
  -5  10  -1   30.10    6.60 
   5  10   1    9.10    6.70 
  -6 -10  -1   43.70   11.50 
  -6 -10  -1   57.19    7.50 
   6 -10   1   46.80    8.40 
  -6 -10  -1   52.19    7.80 
   6 -10   1   64.79    9.60 
   6 -10   1   29.30    8.70 
  -6 -10  -1   47.10    7.80 
  -6 -10  -1   52.29    8.80 
   6 -10   1   33.30    8.10 
   6 -10   1   26.30    8.70 
  -6 -10  -1   51.69    9.30 
  -6  10  -1   62.59    7.50 
   6  10   1   45.50    9.70 
   6  10   1   42.60    7.40 
   6  10   1   24.20   11.50 
   6  10   1   56.29   10.40 
   6  10   1   69.79   13.00 
  -6  10  -1   41.30    8.80 
   6  10   1   54.99   11.10 
   6  10   1   42.20    6.90 
   6  10   1   31.20    9.90 
  -6  10  -1   52.39    7.30 
  -6  10  -1   50.69    7.90 
  -6  10  -1   41.10    8.20 
  -6  10  -1   43.10    9.80 
  -6  10  -1   47.30    9.20 
  -6  10  -1   52.19    7.40 
  -6  10  -1   40.80    7.70 
  -7 -10  -1    8.80    3.00 
  -7 -10  -1    6.90    5.10 
  -7 -10  -1   12.40    7.80 
   7 -10   1    1.80    4.10 
  -7 -10  -1    6.00    2.60 
  -7 -10  -1    4.10    6.40 
  -7 -10  -1    5.00    3.50 
  -7 -10  -1    1.30    3.40 
   7 -10   1    1.90    8.10 
  -7 -10  -1    4.90    4.60 
   7  10   1   10.60    6.30 
  -7  10  -1    4.10    3.70 
  -7  10  -1   -3.40    4.40 
   7  10   1    1.90    6.50 
  -7  10  -1    6.10    2.70 
  -7  10  -1    2.80    4.30 
  -7  10  -1   -4.20    6.20 
   7  10   1   -5.80    5.90 
  -7  10  -1    0.40    4.90 
   7  10   1    4.70    7.00 
   7  10   1    8.00    8.80 
  -7  10  -1    9.90    2.80 
   7  10   1    3.40    2.90 
   7  10   1    5.20    2.00 
  -7  10  -1    6.10    2.70 
  -7  10  -1    5.40    3.60 
  -8 -10  -1    3.40    2.40 
  -8 -10  -1    3.20    4.50 
  -8 -10  -1    6.10    5.80 
  -8 -10  -1    5.80    3.20 
  -8 -10  -1    0.70    4.00 
   8 -10   1    2.70    7.80 
  -8 -10  -1    4.20    7.20 
  -8  10  -1   -2.50    5.90 
  -8  10  -1    0.70    2.50 
  -8  10  -1   -2.80    3.50 
  -8  10  -1    5.20    4.50 
   8  10   1    2.80    2.40 
   8  10   1    1.30    1.90 
  -8  10  -1    0.30    2.90 
  -8  10  -1    3.50    2.80 
   8  10   1   -3.90    5.70 
  -8  10  -1    0.50    4.50 
  -8  10  -1    0.40    2.20 
  -9 -10  -1   -8.00    6.10 
  -9 -10  -1   10.10    4.20 
  -9 -10  -1    7.80    2.20 
  -9 -10  -1    9.50    4.10 
  -9 -10  -1    5.00    3.80 
  -9 -10  -1    6.30    3.00 
  -9  10  -1    5.90    2.50 
  -9  10  -1   -3.10    4.70 
   9  10   1    3.00    4.50 
  -9  10  -1    2.30    5.50 
  -9  10  -1    7.30    2.70 
   9  10   1   15.90    5.50 
  -9  10  -1    3.20    3.00 
  -9  10  -1    3.30    2.70 
  -9  10  -1   10.50    4.60 
   9  10   1    7.90    2.20 
  -9 -11   1    9.10    2.10 
  -9 -11   1    8.10    4.00 
  -9 -11   1    5.90    3.60 
  -9 -11   1   -5.50    4.90 
  -9 -11   1    3.80    2.70 
   9  11  -1    2.70    1.90 
  -9  11   1    6.60    3.90 
   9  11  -1    6.70    5.10 
  -9  11   1    8.40    2.10 
  -9  11   1   11.40    5.30 
  -9  11   1    3.80    2.80 
  -9  11   1    8.30    2.80 
   9  11  -1   -2.50    4.20 
  -9  11   1    4.20    4.00 
  -9  11   1    7.60    2.30 
   9  11  -1    8.20    2.20 
  -8 -11   1   -2.00    3.60 
  -8 -11   1   -0.20    4.70 
   8 -11  -1   14.30    5.90 
   8 -11  -1   -2.20    8.10 
  -8 -11   1    6.20    3.20 
  -8 -11   1   -7.50    6.00 
  -8 -11   1    1.60    4.60 
  -8 -11   1    1.90    2.20 
  -8  11   1   -3.30    5.90 
  -8  11   1   -0.80    3.40 
  -8  11   1    1.50    2.40 
   8  11  -1    2.00    6.10 
  -8  11   1   -3.20    2.30 
   8  11  -1    6.70    5.90 
  -8  11   1   -3.50    4.60 
   8  11  -1   -1.00    1.70 
   8  11  -1    2.50    2.50 
  -8  11   1    3.10    4.60 
  -8  11   1   -1.60    2.10 
  -8  11   1   -1.90    2.90 
  -7 -11   1    0.10    4.60 
  -7 -11   1    7.30    6.30 
   7 -11  -1    7.50    6.00 
   7 -11  -1    8.60    5.20 
  -7 -11   1    1.50    7.50 
  -7 -11   1   11.50    3.20 
  -7 -11   1   18.50    3.30 
  -7 -11   1   11.80    5.00 
   7 -11  -1   12.20    6.40 
  -7 -11   1    9.90    4.10 
  -7  11   1   -2.10    4.50 
   7  11  -1    8.40    3.40 
   7  11  -1    8.20    6.90 
   7  11  -1    8.20    6.60 
   7  11  -1   12.00    8.30 
  -7  11   1   17.30    3.30 
   7  11  -1    7.90    7.40 
   7  11  -1   13.40    3.10 
  -7  11   1    9.00    5.30 
  -7  11   1   15.10    4.10 
   7  11  -1   18.10    7.20 
  -7  11   1   13.80    3.30 
  -7  11   1    7.70    2.70 
  -7  11   1    1.10    3.70 
  -7  11   1    6.20    6.10 
  -7  11   1   11.80    7.10 
  -6 -11   1   28.40    4.80 
  -6 -11   1   14.20    4.40 
   6 -11  -1   23.70    6.90 
  -6 -11   1   23.40    7.40 
  -6 -11   1   14.70    4.20 
   6 -11  -1    7.90    6.40 
   6 -11  -1   16.20    6.50 
   6 -11  -1   35.00    7.30 
  -6 -11   1   18.90    5.80 
   6 -11  -1   16.30    6.30 
  -6 -11   1    1.40    8.20 
  -6  11   1   19.80    3.90 
   6  11  -1    7.00    7.00 
   6  11  -1   19.70    3.50 
  -6  11   1   18.00    5.90 
  -6  11   1   30.60    4.20 
  -6  11   1   13.60    4.60 
   6  11  -1    9.50    8.00 
   6  11  -1  -13.40    7.70 
  -6  11   1   16.70    4.40 
   6  11  -1   30.00    9.60 
   6  11  -1   22.70    4.30 
   6  11  -1    8.80    7.10 
  -6  11   1   17.90    5.80 
  -6  11   1   12.60    6.50 
  -6  11   1   25.40    3.80 
  -6  11   1    9.90    6.80 
   6  11  -1   13.40    7.70 
   5 -11  -1    3.10    4.80 
   5 -11  -1   -2.20    5.10 
  -5 -11   1    0.40    2.80 
   5 -11  -1    3.00    5.10 
   5 -11  -1    5.90    5.90 
   5 -11  -1    5.90    4.80 
  -5 -11   1    9.80    5.70 
  -5 -11   1   11.40    4.50 
  -5 -11   1    1.40    6.90 
  -5 -11   1    2.70    3.20 
   5  11  -1    8.20    5.90 
   5  11  -1   -4.60    2.60 
  -5  11   1    6.70    2.50 
  -5  11   1    5.00    2.60 
   5  11  -1    6.90    6.20 
   5  11  -1    8.00    7.50 
  -5  11   1    5.80    3.90 
  -5  11   1    4.30    3.60 
   5  11  -1    2.50    6.80 
  -5  11   1    6.80    1.70 
  -5  11   1    1.50    4.00 
   5  11  -1    3.40    2.00 
   5  11  -1    1.40    7.60 
  -5  11   1   -3.90    5.40 
  -5  11   1    5.30    2.70 
  -5  11   1   11.50    4.60 
   5  11  -1   -2.50    5.70 
  -5  11   1    1.10    4.30 
   5  11  -1    1.30    6.00 
  -5  11   1    0.70    4.30 
   4 -11  -1   27.10    6.30 
  -4 -11   1   16.30    8.00 
  -4 -11   1   29.30    5.00 
   4 -11  -1   26.90    6.70 
   4 -11  -1   39.70    7.00 
   4 -11  -1   10.20    5.90 
  -4 -11   1   15.60    4.50 
   4 -11  -1   26.40    8.90 
  -4 -11   1   12.10    5.30 
  -4 -11   1   18.60    4.90 
  -4 -11   1   24.60    6.20 
   4 -11  -1   22.40    6.60 
   4  11  -1   28.80    4.20 
  -4  11   1   11.90    4.60 
   4  11  -1   18.90    8.30 
   4  11  -1   27.50    7.20 
  -4  11   1   19.20    3.90 
  -4  11   1   18.30    4.50 
  -4  11   1   19.50    5.50 
   4  11  -1   19.30    7.40 
   4  11  -1   24.40    3.70 
  -4  11   1   20.50    6.50 
  -4  11   1   19.40    3.90 
   4  11  -1   19.20    6.20 
  -4  11   1   14.40    5.00 
  -4  11   1   29.30    6.50 
   4  11  -1   21.50    7.00 
  -4  11   1   14.70    3.60 
   4  11  -1   29.90    7.00 
   4  11  -1   36.20    8.30 
  -3 -11   1   13.90    4.10 
  -3 -11   1   17.40    6.80 
   3 -11  -1    8.00    5.60 
  -3 -11   1    9.30    5.30 
   3 -11  -1   13.50    5.50 
   3 -11  -1   14.70    6.30 
  -3 -11   1    6.00    6.10 
  -3 -11   1   11.60    4.70 
  -3 -11   1   12.40    4.40 
   3 -11  -1   10.40    5.00 
   3 -11  -1    8.90    5.10 
   3 -11  -1    6.10    5.40 
   3 -11  -1    6.00    6.80 
  -3  11   1    8.90    2.40 
   3  11  -1   20.50    7.40 
   3  11  -1   19.10    3.40 
   3  11  -1   16.50    2.70 
  -3  11   1    5.90    2.80 
   3  11  -1    8.80    6.10 
   3  11  -1   17.60    4.90 
  -3  11   1   10.60    5.30 
   3  11  -1    7.80    5.30 
   3  11  -1    2.90    6.20 
  -3  11   1   18.10    5.30 
   3  11  -1    3.90    5.40 
  -3  11   1    8.30    4.40 
  -3  11   1   13.60    3.10 
   3  11  -1   13.90    6.20 
   2 -11  -1   20.30    7.00 
  -2 -11   1   28.80    6.50 
  -2 -11   1   26.00    8.10 
   2 -11  -1   30.50    6.70 
   2 -11  -1   30.20    7.00 
  -2 -11   1   34.00    8.00 
   2 -11  -1   32.70    8.60 
  -2 -11   1   41.00    8.30 
   2 -11  -1   37.00    7.60 
  -2 -11   1   37.50    7.40 
   2 -11  -1   28.50    7.20 
  -2 -11   1   31.80    6.80 
   2 -11  -1   28.80    6.80 
  -2 -11   1   27.30    7.60 
  -2  11   1   41.40    6.50 
  -2  11   1   50.69    8.40 
   2  11  -1   33.80    8.60 
   2  11  -1   38.60    8.50 
  -2  11   1   28.90    7.90 
   2  11  -1   37.50    9.60 
   2  11  -1   56.59   11.00 
   2  11  -1   49.00    8.40 
   2  11  -1   45.10    8.60 
  -2  11   1   48.80    9.00 
   2  11  -1   44.00    7.80 
  -1 -11   1  300.67   46.40 
   1 -11  -1  342.17   46.20 
  -1 -11   1  335.27   46.30 
  -1 -11   1  349.77   45.60 
   1 -11  -1  294.97   46.40 
  -1 -11   1  372.96   46.80 
  -1 -11   1  349.37   46.10 
   1 -11  -1  348.87   46.00 
   1 -11  -1  325.67   45.60 
  -1 -11   1  332.57   46.30 
   1 -11  -1  317.77   45.80 
  -1 -11   1  312.87   45.50 
   1 -11  -1  373.16   46.50 
   1 -11  -1  317.37   45.70 
   1  11  -1  336.07   45.40 
   1  11  -1  343.47   46.70 
   1  11  -1  326.47   44.80 
  -1  11   1  299.17   44.70 
  -1  11   1  329.17   46.20 
  -1  11   1  341.17   44.60 
   1  11  -1  292.57   45.40 
   1  11  -1  338.97   46.10 
  -1  11   1  375.06   45.30 
   0 -11  -1   23.50    6.00 
   0 -11  -1   27.60    6.60 
   0 -11  -1   19.70    7.00 
   0 -11  -1   22.40    6.30 
   0 -11   1   27.00    5.80 
   0 -11  -1   38.90    6.40 
   0 -11  -1   29.50    7.20 
   0 -11   1   24.70    6.00 
   0 -11   1   15.10    7.00 
   0 -11   1   18.90    6.60 
   0 -11  -1   25.50    7.50 
   0 -11   1   47.20    6.90 
   0 -11   1   10.80    6.10 
   0 -11   1   18.30    7.20 
   0  11   1   25.10    4.90 
   0  11  -1   30.40    7.10 
   0  11  -1   14.10    5.90 
   0  11   1    7.50    7.00 
   0  11   1   18.70    6.80 
   0  11   1   15.20    5.40 
   0  11   1   30.80    6.10 
   0  11  -1   30.10    5.00 
   0  11  -1   13.60    7.00 
   0  11  -1   17.90    5.40 
   1 -11   1    8.60    6.60 
   1 -11   1   11.90    5.40 
  -1 -11  -1    3.90    5.50 
  -1 -11  -1   26.10    7.30 
   1 -11   1   20.80    6.10 
   1 -11   1   14.50    5.40 
  -1 -11  -1    7.70    6.40 
  -1 -11  -1   10.20    5.30 
  -1 -11  -1   13.20    4.90 
   1 -11   1    4.10    5.00 
  -1 -11  -1    8.00    5.50 
   1 -11   1    7.90    5.90 
  -1 -11  -1    9.20    4.70 
   1 -11   1   -4.00    4.50 
   1  11   1   16.50    5.00 
   1  11   1   10.20    5.80 
  -1  11  -1   14.30    4.20 
  -1  11  -1   23.60    6.80 
   1  11   1   31.10    8.50 
  -1  11  -1   14.60    4.30 
  -1  11  -1   18.70    6.20 
  -1  11  -1   26.50    5.90 
   1  11   1   18.90    5.70 
   1  11   1   18.00    5.00 
   1  11   1   20.10    6.70 
   1  11   1    2.00    5.70 
   2 -11   1   25.60    7.00 
   2 -11   1   17.10    7.40 
   2 -11   1   28.40    6.40 
  -2 -11  -1   14.20    5.30 
  -2 -11  -1   15.70    8.60 
   2 -11   1   32.60    7.10 
   2 -11   1   19.60    6.10 
  -2 -11  -1   26.50    7.30 
  -2 -11  -1   19.80    6.70 
  -2 -11  -1   34.30    7.70 
  -2 -11  -1   20.10    6.00 
   2 -11   1   18.20    6.50 
  -2 -11  -1   21.40    6.00 
   2  11   1   30.20    9.00 
   2  11   1   34.30    7.50 
  -2  11  -1   35.90    7.60 
   2  11   1   33.90    6.90 
   2  11   1   19.50    7.10 
   2  11   1   25.50    7.10 
   2  11   1   27.80    7.60 
   2  11   1   35.90    6.60 
   3 -11   1   92.39   14.80 
   3 -11   1  101.79   15.30 
  -3 -11  -1  103.69   14.70 
   3 -11   1   95.69   15.30 
  -3 -11  -1  114.49   15.20 
  -3 -11  -1   92.79   14.70 
  -3 -11  -1   76.29   15.30 
   3 -11   1  102.89   15.20 
   3 -11   1   90.49   17.90 
  -3 -11  -1  106.99   16.60 
  -3 -11  -1   85.29   14.00 
   3 -11   1  109.99   16.00 
   3  11   1   94.19   15.10 
  -3  11  -1   94.09   13.80 
   3  11   1  112.29   17.40 
  -3  11  -1  106.69   15.00 
   3  11   1   97.89   16.00 
   3  11   1  103.09   15.70 
  -3  11  -1  115.29   15.10 
   3  11   1   79.19   13.10 
  -3  11  -1   89.29   13.70 
  -3  11  -1  103.99   14.10 
   3  11   1   93.29   13.40 
   3  11   1  103.79   15.30 
   3  11   1   91.99   14.40 
   3  11   1  104.89   14.80 
  -3  11  -1   81.79   13.20 
  -3  11  -1   91.09   13.30 
   4 -11   1    9.60    5.90 
  -4 -11  -1   23.50    4.50 
  -4 -11  -1   24.90    4.30 
  -4 -11  -1   19.40    4.20 
   4 -11   1   14.10    5.60 
  -4 -11  -1   24.90    6.50 
  -4 -11  -1   25.20    7.50 
   4 -11   1   21.30    5.90 
   4 -11   1   27.20    9.60 
  -4 -11  -1   18.80    7.90 
  -4 -11  -1    4.80    5.80 
   4  11   1   21.80    8.40 
  -4  11  -1   34.20    4.50 
  -4  11  -1   20.20    4.30 
  -4  11  -1   15.20    6.70 
  -4  11  -1   22.00    4.60 
  -4  11  -1   39.50    4.60 
  -4  11  -1   21.90    3.60 
   4  11   1   20.60    8.00 
   4  11   1    4.70    7.20 
   4  11   1   29.30    9.00 
  -4  11  -1   25.80    6.50 
  -4  11  -1   19.20    6.60 
   4  11   1   27.20    4.00 
  -4  11  -1   21.70    5.30 
   4  11   1   14.70    6.40 
   4  11   1   23.20    7.00 
  -4  11  -1   23.70    4.90 
  -4  11  -1   16.20    6.40 
   4  11   1   23.50    4.40 
   4  11   1   18.40    6.90 
  -5 -11  -1   40.80    6.10 
  -5 -11  -1   41.40    8.10 
  -5 -11  -1   36.40    7.00 
  -5 -11  -1   30.60    9.50 
   5 -11   1   28.40    7.60 
   5 -11   1   17.60    7.10 
   5 -11   1   37.80    7.50 
   5 -11   1   55.49    8.90 
  -5 -11  -1   30.70    6.20 
   5 -11   1   33.00    7.30 
   5  11   1   42.10    6.00 
   5  11   1   44.00    9.40 
  -5  11  -1   46.40    6.50 
   5  11   1   15.80    9.10 
  -5  11  -1   36.80    7.60 
   5  11   1   27.30    9.20 
  -5  11  -1   29.90    7.40 
  -5  11  -1   50.89    8.60 
   5  11   1   39.10    9.30 
   5  11   1   34.80    8.80 
   5  11   1   39.00   10.40 
  -5  11  -1   36.10    6.90 
  -5  11  -1   42.30    6.80 
  -5  11  -1   35.60    6.10 
  -5  11  -1   38.30    8.50 
   5  11   1   47.20   11.40 
  -5  11  -1   38.20    6.20 
   5  11   1   51.49    6.60 
  -5  11  -1   39.90    7.30 
  -6 -11  -1   19.10    7.10 
  -6 -11  -1   33.30    6.90 
  -6 -11  -1   39.90    5.90 
  -6 -11  -1   16.40    8.70 
   6 -11   1   11.70    6.70 
   6 -11   1   12.20    6.90 
   6 -11   1   14.90    6.70 
  -6 -11  -1   27.30    5.00 
   6 -11   1   30.90    6.90 
   6 -11   1   38.50    7.40 
   6  11   1   28.00    4.50 
   6  11   1   32.90    9.60 
  -6  11  -1   17.70    7.60 
  -6  11  -1   33.10    4.90 
  -6  11  -1   22.80    5.20 
  -6  11  -1   25.40    5.60 
   6  11   1   16.90    7.90 
   6  11   1   34.10    5.30 
   6  11   1   54.19   11.40 
  -6  11  -1   33.50    5.00 
  -6  11  -1   26.20    6.50 
   6  11   1   14.50    7.90 
   6  11   1    0.80    9.60 
   6  11   1    6.70    8.10 
  -6  11  -1   21.50    6.80 
  -6  11  -1   18.70    7.30 
  -6  11  -1   38.70    5.10 
  -7 -11  -1    9.70    5.80 
   7 -11   1   11.30    5.60 
  -7 -11  -1   12.30    5.10 
   7 -11   1   -3.10    5.00 
  -7 -11  -1    4.20    4.90 
  -7 -11  -1    5.40    3.50 
   7 -11   1    2.90    5.60 
  -7 -11  -1   12.30    3.00 
  -7 -11  -1   11.10    3.90 
  -7 -11  -1    4.90    7.80 
   7  11   1    3.00    6.10 
  -7  11  -1   19.80    3.50 
  -7  11  -1   10.80    4.90 
  -7  11  -1   11.30    3.20 
  -7  11  -1   -1.40    6.40 
  -7  11  -1   12.50    5.60 
   7  11   1   -0.10    6.10 
  -7  11  -1   10.70    5.90 
  -7  11  -1   17.30    4.70 
  -7  11  -1    4.70    4.00 
   7  11   1   12.90    7.80 
   7  11   1   15.00    3.80 
   7  11   1   14.90    3.30 
   7  11   1   24.70    9.80 
   7  11   1   18.30    7.50 
  -8 -11  -1    1.40    4.60 
  -8 -11  -1    3.60    2.40 
  -8 -11  -1   -4.10    4.10 
  -8 -11  -1    3.00    6.80 
  -8 -11  -1   -5.60    3.50 
   8 -11   1    8.90    5.70 
  -8 -11  -1    0.40    2.80 
  -8  11  -1    1.90    2.30 
   8  11   1    0.40    1.80 
   8  11   1   -1.30    2.30 
  -8  11  -1    8.40    4.80 
   8  11   1    5.00    5.60 
  -8  11  -1    4.40    2.60 
  -8  11  -1    4.20    2.40 
  -8  11  -1    3.00    6.00 
  -8  11  -1    4.10    3.00 
   8  11   1   -3.10    5.80 
  -8  11  -1   -1.70    4.70 
  -8  11  -1   -0.60    3.70 
  -9 -11  -1    2.30    3.70 
  -9 -11  -1   11.60    5.60 
  -9 -11  -1    3.40    1.90 
  -9 -11  -1   -0.40    2.80 
  -9 -11  -1    7.40    2.80 
  -9 -11  -1    5.90    3.20 
   9  11   1    0.30    4.70 
  -9  11  -1    2.90    3.90 
  -9  11  -1    4.50    2.00 
  -9  11  -1    4.10    2.50 
   9  11   1   -1.20    4.30 
   9  11   1    5.20    2.00 
  -9  11  -1   -1.40    4.00 
  -9  11  -1    0.20    2.90 
  -9  11  -1   11.30    2.40 
  -9  11  -1  -12.00    4.50 
  -9 -12   1   -3.40    4.40 
  -9 -12   1    6.70    2.80 
  -9 -12   1    9.30    3.60 
  -9 -12   1    8.20    2.00 
  -9 -12   1    5.90    2.50 
   9  12  -1    7.90    1.80 
   9  12  -1    2.40    4.00 
  -9  12   1    2.60    4.70 
  -9  12   1   10.10    4.00 
  -9  12   1    6.30    4.00 
   9  12  -1    7.20    2.20 
  -9  12   1   10.30    2.70 
  -9  12   1   10.50    2.20 
   9  12  -1    1.10    4.70 
  -9  12   1   12.80    2.50 
  -9  12   1    7.80    3.00 
  -8 -12   1   16.60    6.90 
  -8 -12   1    5.80    4.50 
  -8 -12   1    3.70    5.00 
  -8 -12   1    8.20    4.60 
   8 -12  -1   -0.40    5.10 
  -8 -12   1    7.90    3.10 
  -8 -12   1    5.60    2.40 
   8  12  -1    0.50    6.50 
  -8  12   1    4.40    3.00 
  -8  12   1    1.70    4.60 
   8  12  -1    1.20    2.40 
  -8  12   1    4.70    2.50 
   8  12  -1   -0.80    5.30 
  -8  12   1   -4.30    5.50 
  -8  12   1   -3.20    3.30 
   8  12  -1    1.60    2.10 
  -8  12   1    6.10    2.30 
  -8  12   1    4.00    4.30 
  -7 -12   1   17.00    3.30 
  -7 -12   1   18.50    7.50 
  -7 -12   1    9.80    3.10 
   7 -12  -1    3.00    5.40 
   7 -12  -1    1.30    6.10 
  -7 -12   1    8.80    5.60 
   7 -12  -1    8.00    6.10 
  -7 -12   1    8.10    3.70 
  -7 -12   1   10.30    4.70 
  -7 -12   1   11.00    4.70 
   7  12  -1    7.00    6.60 
  -7  12   1    6.40    5.10 
   7  12  -1    9.20    2.40 
  -7  12   1   10.10    2.70 
   7  12  -1    1.50    7.00 
  -7  12   1   19.60    6.60 
  -7  12   1    5.00    3.30 
   7  12  -1   10.20    3.30 
  -7  12   1    9.50    2.80 
  -7  12   1    9.90    3.50 
   7  12  -1    6.40    7.30 
   7  12  -1    2.30    7.20 
  -7  12   1   11.00    3.10 
  -7  12   1    2.40    4.40 
  -7  12   1    8.90    6.50 
   7  12  -1   16.50    8.90 
   6 -12  -1   12.50    6.10 
   6 -12  -1    6.30    5.10 
   6 -12  -1    3.50    5.60 
  -6 -12   1    5.80    3.00 
  -6 -12   1    0.80    4.30 
   6 -12  -1   -7.10    5.20 
   6 -12  -1    5.10    5.90 
  -6 -12   1    3.90    7.20 
  -6 -12   1    5.00    3.50 
  -6 -12   1   10.50    5.70 
  -6  12   1    5.10    2.60 
   6  12  -1    8.00    2.30 
  -6  12   1   10.10    6.30 
  -6  12   1   -7.00    5.10 
  -6  12   1    1.40    2.40 
   6  12  -1    7.40    6.50 
   6  12  -1    4.20    6.80 
   6  12  -1    6.50    7.50 
   6  12  -1   -2.60    6.90 
  -6  12   1    7.10    3.90 
  -6  12   1    1.80    4.60 
  -6  12   1    6.70    2.50 
   6  12  -1    4.70    3.10 
   6  12  -1    8.80    8.00 
   6  12  -1   -0.60    6.60 
  -6  12   1   -2.10    3.30 
  -6  12   1    9.30    5.00 
  -5 -12   1   39.00   11.90 
   5 -12  -1   28.00    8.00 
   5 -12  -1   38.50    8.40 
  -5 -12   1   37.10    7.80 
  -5 -12   1   33.60    6.20 
  -5 -12   1   45.40    6.70 
  -5 -12   1   50.59    9.10 
   5 -12  -1   35.90    7.90 
   5 -12  -1   24.40    8.40 
  -5  12   1   45.30    8.30 
   5  12  -1   41.80   10.40 
  -5  12   1   45.30    9.30 
   5  12  -1   52.09    7.30 
  -5  12   1   43.80    7.00 
   5  12  -1   43.00    7.00 
   5  12  -1   41.80   11.10 
   5  12  -1   44.50    9.90 
   5  12  -1   33.50   10.20 
  -5  12   1   53.79    7.10 
   5  12  -1   32.20   10.60 
  -5  12   1   43.80    8.90 
  -5  12   1   38.00    8.30 
   5  12  -1   61.09   12.90 
   5  12  -1   29.10    9.10 
  -5  12   1   46.40    7.60 
  -5  12   1   46.90    7.90 
  -5  12   1   46.70    6.60 
  -5  12   1   52.79    9.90 
  -4 -12   1    7.00    5.80 
  -4 -12   1   17.30    4.60 
   4 -12  -1   12.80    6.20 
   4 -12  -1   21.70    6.30 
  -4 -12   1   18.80    6.00 
  -4 -12   1   16.40    3.20 
  -4 -12   1   20.50    4.40 
  -4 -12   1   19.40    4.70 
   4 -12  -1   18.00    3.90 
  -4 -12   1    4.00    7.50 
   4 -12  -1   10.80    6.60 
  -4 -12   1   15.70    4.90 
   4 -12  -1   36.30    7.30 
   4 -12  -1   11.50    8.50 
   4 -12  -1   19.30    6.40 
   4 -12  -1   21.70    3.50 
  -4 -12   1   -2.90    5.70 
   4  12  -1   19.20    6.40 
  -4  12   1   20.00    4.90 
   4  12  -1   18.80    6.70 
  -4  12   1   24.50    3.40 
   4  12  -1   23.90    3.80 
  -4  12   1   22.30    4.50 
   4  12  -1   35.10    9.90 
   4  12  -1   16.60    7.10 
  -4  12   1   14.20    5.20 
   4  12  -1   19.30    8.80 
  -4  12   1   25.40    6.90 
   4  12  -1   22.20    4.30 
   4  12  -1    7.30    7.80 
  -4  12   1   21.30    4.10 
  -4  12   1   22.00    6.40 
   4  12  -1    6.80    7.00 
  -4  12   1   19.90    3.90 
  -3 -12   1   14.20    4.20 
   3 -12  -1   15.70    6.60 
  -3 -12   1   19.20    7.10 
   3 -12  -1   20.50    8.30 
  -3 -12   1    5.80    2.50 
   3 -12  -1   19.20    6.30 
   3 -12  -1   10.50    6.30 
  -3 -12   1   15.10    6.60 
  -3 -12   1   13.40    7.00 
   3 -12  -1   12.30    5.50 
   3 -12  -1   13.80    6.00 
   3 -12  -1   10.50    7.60 
  -3 -12   1   15.50    5.70 
  -3 -12   1    6.80    4.40 
  -3 -12   1   13.00    4.60 
   3  12  -1   13.10    6.60 
  -3  12   1   11.70    5.40 
   3  12  -1    5.30    6.60 
  -3  12   1   10.20    4.60 
   3  12  -1   20.00    8.50 
   3  12  -1   18.80    8.10 
  -3  12   1   17.50    4.20 
   3  12  -1   18.20    6.30 
   3  12  -1   15.90    6.40 
  -3  12   1   15.30    3.50 
  -3  12   1   27.20    6.20 
  -3  12   1   17.20    3.00 
   3  12  -1   14.00    3.50 
   3  12  -1   11.10    5.50 
   3  12  -1   18.60    3.10 
  -2 -12   1    8.10    2.30 
  -2 -12   1    9.10    4.00 
  -2 -12   1    7.30    6.10 
   2 -12  -1    8.60    6.90 
   2 -12  -1   -1.70    4.90 
   2 -12  -1    6.90    5.70 
  -2 -12   1    0.10    5.70 
  -2 -12   1   13.40    6.00 
   2 -12  -1   17.30    6.10 
  -2 -12   1    9.00    5.90 
  -2 -12   1    2.40    4.30 
   2 -12  -1    1.20    4.70 
   2 -12  -1   12.50    5.20 
  -2 -12   1   11.40    5.30 
   2 -12  -1    2.70    5.40 
  -2 -12   1    2.70    4.60 
   2  12  -1    2.30    2.00 
  -2  12   1   10.80    1.80 
   2  12  -1    7.50    4.50 
  -2  12   1    7.20    5.50 
   2  12  -1   15.30    6.30 
  -2  12   1    3.50    2.90 
  -2  12   1    4.80    4.50 
   2  12  -1   -2.30    5.20 
  -2  12   1    7.10    3.10 
   2  12  -1    0.10    6.10 
   2  12  -1    3.50    5.00 
  -2  12   1    2.70    4.30 
  -2  12   1    4.70    4.30 
   2  12  -1    5.30    2.30 
   2  12  -1   14.30    7.50 
   2  12  -1    5.90    4.80 
   1 -12  -1   15.10    5.10 
   1 -12  -1    6.30    6.60 
  -1 -12   1    2.60    6.30 
  -1 -12   1    9.00    5.30 
  -1 -12   1   11.10    6.20 
  -1 -12   1    7.70    5.20 
   1 -12  -1    3.80    5.30 
  -1 -12   1    0.30    4.60 
   1 -12  -1   15.80    5.20 
   1 -12  -1   11.10    5.40 
   1 -12  -1    4.40    5.40 
   1 -12  -1   12.40    6.30 
  -1 -12   1   11.70    5.50 
   1  12  -1   -2.30    4.90 
   1  12  -1    2.10    5.20 
   1  12  -1   15.50    7.30 
  -1  12   1    8.90    5.90 
   1  12  -1    6.20    4.10 
  -1  12   1    2.60    4.60 
   1  12  -1    7.00    6.30 
  -1  12   1    6.90    3.50 
  -1  12   1    7.70    3.90 
   1  12  -1    5.60    4.60 
   1  12  -1    7.10    4.30 
  -1  12   1   10.10    5.60 
   0 -12   1   13.20    5.60 
   0 -12   1   10.60    6.20 
   0 -12   1    9.80    5.00 
   0 -12  -1    8.10    5.40 
   0 -12   1    5.80    6.50 
   0 -12  -1   21.60    5.20 
   0 -12  -1    7.30    5.90 
   0 -12  -1    5.10    6.30 
   0 -12  -1    4.60    5.70 
   0 -12  -1   13.80    5.00 
   0 -12   1   12.80    5.70 
   0 -12   1   14.10    5.30 
   0 -12  -1   12.70    6.10 
   0 -12   1    7.80    6.10 
   0  12   1   11.70    6.90 
   0  12   1   15.50    7.10 
   0  12   1    2.70    4.40 
   0  12   1   10.20    5.20 
   0  12  -1    4.40    3.80 
   0  12  -1    6.40    5.90 
   0  12  -1    8.70    3.80 
   0  12  -1    5.50    4.50 
   0  12  -1   15.40    6.40 
   0  12   1    5.00    3.90 
   1 -12   1   35.40    9.20 
  -1 -12  -1   36.40    8.40 
  -1 -12  -1   40.60    7.80 
   1 -12   1   41.30    8.40 
  -1 -12  -1   41.10    9.00 
   1 -12   1   37.20    8.60 
   1 -12   1   46.00    7.90 
  -1 -12  -1   31.50    9.00 
  -1 -12  -1   27.80    8.00 
   1 -12   1   31.40    7.90 
  -1 -12  -1   43.60    9.10 
  -1 -12  -1   34.90    7.40 
   1 -12   1   59.39    8.30 
   1 -12   1   53.09    9.50 
  -1  12  -1   55.99    8.60 
   1  12   1   42.10    8.20 
   1  12   1   38.00    8.30 
   1  12   1   62.99   11.30 
  -1  12  -1   41.10    6.80 
  -1  12  -1   34.30    6.70 
   1  12   1   37.10    7.50 
  -1  12  -1   38.10    8.30 
   1  12   1   45.30   10.00 
   1  12   1   27.00    8.00 
  -1  12  -1   43.70    9.30 
   1  12   1   42.50    7.60 
  -2 -12  -1    6.80    3.50 
   2 -12   1    0.30    4.50 
  -2 -12  -1   -1.30    5.30 
   2 -12   1    0.90    5.10 
   2 -12   1    4.50    5.20 
  -2 -12  -1   -7.10    5.10 
  -2 -12  -1   -5.20    3.70 
   2 -12   1   -3.10    5.40 
   2 -12   1    3.50    5.00 
   2 -12   1    3.20    4.80 
   2 -12   1   12.90    6.70 
  -2 -12  -1    8.00    1.90 
  -2 -12  -1    6.70    5.40 
  -2 -12  -1    1.80    4.10 
  -2  12  -1    5.90    4.70 
  -2  12  -1    2.80    3.20 
   2  12   1   -0.90    4.90 
   2  12   1    6.20    2.10 
   2  12   1    7.20    4.70 
   2  12   1    6.10    5.40 
  -2  12  -1    0.00    4.60 
  -2  12  -1    4.50    4.30 
   2  12   1    9.60    4.60 
   2  12   1    3.00    5.50 
   2  12   1    5.90    6.50 
   2  12   1    4.80    6.70 
  -2  12  -1    4.20    1.50 
   2  12   1    5.50    2.40 
  -2  12  -1    9.20    4.10 
  -3 -12  -1   45.60    9.50 
   3 -12   1   46.20   11.00 
  -3 -12  -1   36.00    9.80 
  -3 -12  -1   46.90    8.10 
   3 -12   1   54.59   11.10 
   3 -12   1   45.80    8.60 
  -3 -12  -1   45.90   10.10 
  -3 -12  -1   56.59    8.90 
   3 -12   1   48.90    8.70 
   3 -12   1   45.30    9.20 
  -3 -12  -1   40.70    8.20 
  -3 -12  -1   42.20    7.70 
  -3 -12  -1   32.60    6.20 
   3  12   1   36.40    5.70 
   3  12   1   34.50    9.80 
  -3  12  -1   47.40    8.10 
   3  12   1   32.70    5.40 
   3  12   1   42.40    9.90 
   3  12   1   52.79    9.20 
  -3  12  -1   28.60    5.50 
  -3  12  -1   33.00    7.90 
   3  12   1   32.50    7.40 
   3  12   1   23.80    7.80 
  -3  12  -1   41.00    6.40 
  -3  12  -1   35.40    6.80 
   3  12   1   36.00    7.80 
  -3  12  -1   33.50    5.70 
   3  12   1   44.90    9.10 
  -3  12  -1   40.40    7.60 
   4 -12   1   10.60    5.40 
   4 -12   1   10.00    5.80 
  -4 -12  -1    7.30    3.10 
   4 -12   1   10.80    5.40 
  -4 -12  -1   12.40    5.10 
  -4 -12  -1    9.00    2.40 
  -4 -12  -1    3.50    4.90 
  -4 -12  -1   -3.30    6.00 
  -4 -12  -1    7.80    4.40 
   4 -12   1   10.30    5.40 
  -4 -12  -1    5.80    5.90 
  -4 -12  -1    4.60    3.40 
  -4 -12  -1   -9.90    6.60 
   4 -12   1   10.00    5.40 
   4  12   1    1.60    6.40 
  -4  12  -1    6.40    2.80 
   4  12   1    8.40    6.10 
   4  12   1    7.40    7.30 
  -4  12  -1   12.60    6.00 
  -4  12  -1    6.60    4.80 
  -4  12  -1    9.10    1.90 
  -4  12  -1    8.80    3.70 
  -4  12  -1   10.60    2.80 
   4  12   1    7.90    7.70 
  -4  12  -1   -1.40    7.40 
  -4  12  -1    3.80    4.30 
  -4  12  -1    8.40    2.90 
   4  12   1    9.10    6.60 
   4  12   1    7.60    3.00 
  -4  12  -1    0.10    4.40 
  -4  12  -1    1.60    3.00 
   4  12   1    1.40    5.10 
   4  12   1    2.60    5.90 
   4  12   1    6.00    2.20 
   5 -12   1   19.50    6.20 
  -5 -12  -1   17.60    5.90 
   5 -12   1    0.80    5.60 
  -5 -12  -1   11.80    4.00 
  -5 -12  -1   18.40    8.10 
  -5 -12  -1    9.70    3.50 
   5 -12   1   18.20    5.90 
  -5 -12  -1   22.50    6.20 
   5 -12   1    4.90    5.30 
   5 -12   1    9.80    6.10 
  -5  12  -1   14.90    5.40 
  -5  12  -1   15.40    7.10 
  -5  12  -1   21.00    3.70 
   5  12   1    9.80    6.50 
  -5  12  -1   14.30    2.90 
   5  12   1   19.40    3.60 
  -5  12  -1   14.80    3.50 
   5  12   1   28.00    9.40 
  -5  12  -1   21.30    6.50 
   5  12   1    8.80    8.00 
   5  12   1   12.30    6.90 
  -5  12  -1   13.00    5.20 
  -5  12  -1   12.40    3.80 
  -5  12  -1   11.40    5.50 
   5  12   1   16.30    3.90 
   5  12   1   18.40    7.80 
  -5  12  -1   15.50    6.50 
  -5  12  -1   15.60    3.50 
   5  12   1   15.90    7.20 
   5  12   1   17.80    8.20 
  -6 -12  -1    2.20    4.30 
  -6 -12  -1    1.10    3.20 
   6 -12   1    9.00    5.30 
   6 -12   1    2.20    7.20 
   6 -12   1   -4.60    5.40 
  -6 -12  -1   -8.10    7.60 
  -6 -12  -1    2.50    6.10 
  -6 -12  -1    1.70    2.80 
   6 -12   1    4.60    4.80 
   6  12   1    3.90    2.00 
  -6  12  -1    2.90    3.20 
  -6  12  -1   -0.10    4.80 
   6  12   1  -12.40    7.70 
   6  12   1   -3.80    2.60 
  -6  12  -1    7.40    5.50 
  -6  12  -1    0.40    2.50 
   6  12   1    5.40    7.30 
  -6  12  -1    1.70    4.00 
  -6  12  -1   -2.10    4.20 
  -6  12  -1    1.10    2.40 
  -6  12  -1    8.30    6.20 
   6  12   1    8.80    7.40 
  -6  12  -1    4.90    2.40 
   6  12   1    2.20    6.40 
   6  12   1   11.50    8.00 
   6  12   1   -3.00    6.30 
  -7 -12  -1   41.40    6.00 
   7 -12   1   26.30    7.90 
  -7 -12  -1   27.00    7.00 
   7 -12   1   32.10    7.80 
  -7 -12  -1   42.00    5.80 
  -7 -12  -1   42.10    7.80 
  -7 -12  -1   42.00   10.10 
  -7 -12  -1   39.40    8.10 
  -7 -12  -1   36.70    6.40 
   7 -12   1   19.40    7.80 
   7  12   1   43.20   11.00 
  -7  12  -1   29.00    5.20 
   7  12   1   36.10    5.40 
   7  12   1   22.90    8.30 
   7  12   1   16.70    8.40 
  -7  12  -1   31.20    7.40 
  -7  12  -1   30.20    5.70 
  -7  12  -1   29.50    6.50 
  -7  12  -1   31.60    5.80 
   7  12   1   32.30    8.90 
   7  12   1   27.60    9.70 
  -7  12  -1   34.80    7.50 
  -7  12  -1   34.00    5.40 
  -7  12  -1   24.90    7.90 
   7  12   1   33.60    5.00 
  -7  12  -1   33.20    5.40 
  -8 -12  -1    8.50    3.40 
  -8 -12  -1   17.40    3.10 
   8 -12   1    2.10    5.50 
  -8 -12  -1    7.50    6.90 
  -8 -12  -1    7.10    4.30 
  -8 -12  -1    6.90    4.80 
  -8 -12  -1    4.90    3.90 
  -8  12  -1    9.10    3.30 
   8  12   1    4.30    8.00 
  -8  12  -1    6.50    4.40 
  -8  12  -1   13.50    3.30 
  -8  12  -1    4.20    4.20 
  -8  12  -1    0.40    4.00 
   8  12   1    5.30    2.20 
   8  12   1    6.40    5.30 
   8  12   1   10.90    2.80 
  -8  12  -1   17.30    3.00 
  -8  12  -1   -3.10    5.60 
  -8  12  -1   16.60    2.80 
  -9 -12  -1   -4.90    4.10 
  -9 -12  -1   -0.40    2.00 
  -9 -12  -1    0.10    3.20 
  -9 -12  -1    0.90    1.50 
   9  12   1    6.70    3.80 
  -9  12  -1    5.80    2.00 
  -9  12  -1    6.40    3.90 
  -9  12  -1    4.40    2.30 
   9  12   1    6.00    2.10 
  -9  12  -1   -1.80    2.60 
  -9  12  -1   -3.10    3.10 
  -9  12  -1    4.00    1.90 
   9  12   1    0.30    4.90 
  -9 -13   1    2.30    1.50 
  -9 -13   1    0.00    2.80 
  -9 -13   1    3.60    3.80 
  -9 -13   1    1.10    1.90 
  -9  13   1   -1.70    1.40 
  -9  13   1    0.70    2.30 
  -9  13   1    0.00    2.00 
  -9  13   1   -1.60    2.90 
  -9  13   1   -2.20    3.20 
   9  13  -1    0.40    1.70 
   9  13  -1   -2.40    3.40 
   9  13  -1    1.30    1.30 
  -9  13   1    5.20    1.80 
  -8 -13   1    4.10    3.70 
   8 -13  -1   -0.70    7.70 
   8 -13  -1    0.90    5.20 
  -8 -13   1    7.10    5.90 
  -8 -13   1    4.80    3.20 
  -8 -13   1    9.20    3.50 
  -8 -13   1    5.10    2.10 
  -8 -13   1    0.60    3.70 
  -8  13   1    3.90    2.30 
  -8  13   1    1.40    2.70 
  -8  13   1    6.10    5.50 
   8  13  -1    0.20    4.90 
  -8  13   1    0.70    3.80 
   8  13  -1    0.70    2.30 
  -8  13   1    3.30    3.40 
  -8  13   1    6.10    2.30 
   8  13  -1    1.70    5.70 
  -8  13   1   -1.30    4.10 
   8  13  -1    0.50    1.60 
  -7 -13   1   -2.10    4.10 
  -7 -13   1    9.70    3.30 
   7 -13  -1    4.50    5.80 
   7 -13  -1    9.60    6.30 
  -7 -13   1    9.20    5.70 
  -7 -13   1    8.20    4.20 
  -7 -13   1    5.80    2.40 
  -7 -13   1    0.30    2.40 
  -7 -13   1   -4.90    6.90 
  -7  13   1    6.10    2.60 
   7  13  -1   -5.10    5.90 
  -7  13   1    2.70    3.10 
   7  13  -1    1.70    2.60 
  -7  13   1    5.60    2.80 
  -7  13   1    6.50    4.40 
  -7  13   1    2.30    2.20 
  -7  13   1    6.10    5.90 
  -7  13   1    0.10    5.40 
  -7  13   1   -4.10    4.80 
   7  13  -1    2.30    1.80 
   7  13  -1    9.40    7.10 
  -7  13   1    6.00    2.40 
   6 -13  -1   12.10    6.00 
   6 -13  -1   13.50    6.60 
  -6 -13   1   11.90    6.10 
   6 -13  -1    7.10    5.80 
  -6 -13   1    4.60    7.80 
   6 -13  -1    5.90    9.30 
  -6 -13   1   15.80    5.00 
  -6 -13   1    6.10    3.30 
  -6 -13   1   14.10    4.10 
   6 -13  -1   21.60    6.70 
   6 -13  -1   11.60    3.40 
   6  13  -1    8.60    8.10 
   6  13  -1    7.30    6.70 
  -6  13   1   13.20    6.00 
   6  13  -1    6.60    2.40 
  -6  13   1    6.70    6.10 
  -6  13   1    6.00    3.50 
   6  13  -1   16.30    7.50 
   6  13  -1   10.40    8.70 
  -6  13   1    5.90    2.80 
  -6  13   1   17.50    6.50 
  -6  13   1   11.20    3.60 
  -6  13   1    8.90    4.80 
   6  13  -1    4.00   11.00 
   6  13  -1    9.20    6.80 
  -6  13   1    5.90    2.60 
   6  13  -1   10.00    3.20 
   6  13  -1   13.00    8.40 
  -6  13   1    9.30    3.10 
   5 -13  -1   57.79   10.50 
   5 -13  -1   63.09    8.00 
   5 -13  -1   49.20   13.00 
   5 -13  -1   45.20    9.90 
  -5 -13   1   54.19    8.90 
  -5 -13   1   61.99   11.60 
  -5 -13   1   58.99    9.80 
  -5 -13   1   41.00    8.00 
  -5 -13   1   32.40    7.70 
   5 -13  -1   58.19   10.60 
   5 -13  -1   49.50    9.70 
   5  13  -1   55.99   10.90 
   5  13  -1   53.19   10.40 
   5  13  -1   27.90   14.70 
  -5  13   1   41.80    7.10 
   5  13  -1   47.20   11.20 
   5  13  -1   41.90    6.90 
  -5  13   1   37.50    6.10 
  -5  13   1   43.80    6.70 
  -5  13   1   42.90    7.30 
  -5  13   1   47.60    8.30 
  -5  13   1   66.79    9.50 
  -5  13   1   41.80    6.80 
  -5  13   1   46.00    9.70 
  -5  13   1   35.80    6.60 
   5  13  -1   26.90   14.80 
   5  13  -1   57.69   11.10 
   5  13  -1   42.30    6.40 
  -5  13   1   62.09    9.30 
   5  13  -1   59.89   10.40 
  -4 -13   1    3.40    2.00 
   4 -13  -1    2.20    8.90 
   4 -13  -1   -0.90    2.80 
   4 -13  -1    1.30    5.40 
  -4 -13   1   -4.50    6.20 
  -4 -13   1    1.70    5.90 
  -4 -13   1    0.10    3.80 
  -4 -13   1   -4.40    2.80 
  -4 -13   1   -0.90    6.90 
   4 -13  -1   -3.50    4.80 
   4 -13  -1    3.90    2.30 
   4 -13  -1   -5.60    4.80 
   4 -13  -1   -3.90    6.10 
  -4 -13   1   -4.30    3.30 
  -4 -13   1    2.50    5.00 
   4 -13  -1    5.30    5.70 
  -4 -13   1   -0.10    3.70 
   4  13  -1    6.90    6.50 
  -4  13   1    3.50    2.50 
   4  13  -1    2.20    6.30 
   4  13  -1    7.50    6.10 
  -4  13   1    1.70    5.40 
  -4  13   1    2.30    3.60 
   4  13  -1   -0.70    7.00 
   4  13  -1   -3.90    6.30 
   4  13  -1    5.80    2.80 
  -4  13   1    4.90    3.00 
  -4  13   1    4.80    2.40 
  -4  13   1    3.80    4.50 
   4  13  -1   -7.00    6.10 
  -4  13   1   -1.10    5.20 
  -4  13   1    1.00    1.40 
   4  13  -1   -0.30    2.00 
  -4  13   1   -2.20    4.90 
   4  13  -1   -0.30    4.90 
   3 -13  -1   14.90    6.00 
  -3 -13   1    9.60    6.70 
  -3 -13   1    2.30    4.50 
  -3 -13   1    6.10    2.20 
  -3 -13   1    9.70    4.60 
  -3 -13   1   10.60    6.60 
  -3 -13   1    5.30    6.40 
  -3 -13   1    6.60    5.50 
   3 -13  -1    5.40    2.90 
   3 -13  -1   -0.30    5.70 
   3 -13  -1    8.40    6.60 
   3 -13  -1   10.40    6.50 
   3 -13  -1   16.10    6.40 
   3 -13  -1    9.40    2.70 
  -3 -13   1    9.00    3.90 
   3 -13  -1    0.60    7.80 
  -3 -13   1    2.30    3.80 
   3 -13  -1    2.80    5.60 
  -3  13   1    0.60    4.40 
   3  13  -1   10.40    2.40 
   3  13  -1   10.80    6.80 
  -3  13   1   23.10    8.80 
  -3  13   1    7.60    2.70 
  -3  13   1    9.80    2.70 
   3  13  -1    6.90    7.50 
  -3  13   1    8.80    4.30 
  -3  13   1   11.30    2.10 
   3  13  -1    3.60    2.60 
   3  13  -1   10.40    5.90 
   3  13  -1    9.20    6.60 
  -3  13   1    1.80    3.10 
   3  13  -1   14.30    8.30 
   3  13  -1    8.40    6.20 
   3  13  -1    5.30    2.40 
   3  13  -1    5.50    4.90 
  -3  13   1    4.10    3.40 
   2 -13  -1   39.70    6.20 
  -2 -13   1   38.60    8.20 
  -2 -13   1   30.40    5.90 
   2 -13  -1   49.50    9.10 
   2 -13  -1   39.30    8.80 
   2 -13  -1   44.10   10.30 
  -2 -13   1   39.60    9.40 
  -2 -13   1   31.90    7.60 
   2 -13  -1   44.90    9.80 
  -2 -13   1   45.20    9.90 
   2 -13  -1   45.40    8.70 
   2 -13  -1   46.20    9.20 
  -2 -13   1   34.30    9.40 
   2 -13  -1   39.60    6.10 
   2 -13  -1   43.70    8.50 
  -2 -13   1   46.00    7.90 
  -2 -13   1   42.40    6.00 
  -2 -13   1   43.20    8.40 
  -2  13   1   43.30    6.90 
  -2  13   1   41.00    8.00 
  -2  13   1   37.70    5.60 
  -2  13   1   36.60    5.30 
   2  13  -1   39.70    7.20 
  -2  13   1   22.10    5.00 
   2  13  -1   33.20    7.90 
  -2  13   1   37.70    7.70 
   2  13  -1   32.40    5.00 
   2  13  -1   30.40    5.00 
   2  13  -1   33.90    8.00 
  -2  13   1   32.30    4.90 
   2  13  -1   30.60    5.20 
  -2  13   1   37.20    7.20 
   2  13  -1   34.40    8.80 
  -1 -13   1   56.29    8.80 
  -1 -13   1   61.49   10.20 
   1 -13  -1   42.70   11.70 
   1 -13  -1   59.69    9.00 
  -1 -13   1   57.59   11.80 
  -1 -13   1   69.49   11.30 
   1 -13  -1   55.29   10.50 
   1 -13  -1   66.69   10.60 
   1 -13  -1   56.29    8.60 
   1 -13  -1   63.19   11.00 
  -1 -13   1   53.39   11.70 
   1 -13  -1   51.59   10.60 
  -1 -13   1   61.09   10.20 
  -1 -13   1   75.99   12.20 
   1 -13  -1   48.70   10.50 
  -1 -13   1   56.29   11.00 
   1 -13  -1   80.79   12.50 
  -1 -13   1   63.29    8.70 
   1  13  -1   53.49   13.20 
   1  13  -1   51.49   11.70 
  -1  13   1   85.59   12.80 
  -1  13   1   56.49    9.30 
   1  13  -1   55.29    8.60 
   1  13  -1   53.19    9.70 
   1  13  -1   49.30   10.20 
   1  13  -1   65.09    8.60 
   1  13  -1   58.09    8.90 
  -1  13   1   60.09    9.00 
   1  13  -1   46.50    9.60 
  -1  13   1   61.99    8.50 
  -1  13   1   74.09   10.80 
   1  13  -1   78.29   13.00 
  -1  13   1   58.19    9.30 
  -1  13   1   61.69   11.20 
   1  13  -1   53.99    8.50 
   0 -13   1   18.60    6.20 
   0 -13  -1   16.50    7.10 
   0 -13  -1   13.00    6.50 
   0 -13  -1   17.80    5.60 
   0 -13  -1   11.10    2.80 
   0 -13   1    9.20    2.90 
   0 -13   1    6.20    5.70 
   0 -13   1    8.00    2.90 
   0 -13   1   18.00    7.60 
   0 -13   1   11.50    5.40 
   0 -13   1   12.60    6.40 
   0 -13   1    4.10    5.90 
   0 -13   1   19.30    5.50 
   0 -13  -1   10.80    5.60 
   0 -13  -1   19.50    6.70 
   0 -13  -1   13.00    5.80 
   0 -13  -1   11.80    2.80 
   0 -13  -1   23.40    6.60 
   0  13  -1    9.50    4.70 
   0  13  -1   10.10    2.50 
   0  13   1   11.10    5.30 
   0  13  -1    3.90    2.60 
   0  13  -1   12.40    3.70 
   0  13   1   15.50    7.10 
   0  13  -1   16.70    6.50 
   0  13   1   15.20    4.40 
   0  13   1   15.70    6.90 
   0  13  -1   16.90    4.60 
   0  13  -1   13.60    6.80 
   0  13   1   10.40    3.10 
   0  13  -1   18.00    5.20 
   0  13  -1   14.40    5.50 
   0  13   1    5.80    3.10 
   0  13   1   13.00    2.50 
   1 -13   1   19.80    5.70 
   1 -13   1    7.50    2.50 
  -1 -13  -1   17.60    5.20 
  -1 -13  -1   14.30    7.20 
  -1 -13  -1    9.90    6.60 
   1 -13   1   11.40    5.50 
  -1 -13  -1    6.30    2.10 
   1 -13   1   12.50    5.60 
   1 -13   1    3.00    5.80 
  -1 -13  -1    6.80    2.40 
   1 -13   1    5.50    6.90 
   1 -13   1    6.60    2.80 
  -1 -13  -1    7.70    5.70 
  -1 -13  -1    7.70    4.80 
  -1 -13  -1   19.50    6.10 
   1 -13   1    5.50    4.80 
   1 -13   1   11.10    5.90 
  -1 -13  -1    1.50    3.90 
  -1 -13  -1    6.60    6.10 
   1  13   1   10.90    2.20 
   1  13   1   11.20    5.90 
  -1  13  -1    4.90    3.50 
  -1  13  -1    6.00    1.90 
  -1  13  -1   17.50    5.70 
   1  13   1   10.70    5.30 
   1  13   1    7.50    2.40 
   1  13   1   17.10    4.80 
   1  13   1    6.40    2.00 
   1  13   1    6.50    6.60 
   1  13   1   18.80    7.50 
  -1  13  -1    5.00    3.00 
  -1  13  -1    0.60    4.90 
  -1  13  -1   13.60    3.00 
   1  13   1   11.50    4.70 
   1  13   1    3.90    5.10 
  -1  13  -1   -0.70    2.90 
  -1  13  -1    5.70    5.50 
   2 -13   1   52.09    9.40 
   2 -13   1   47.90    8.70 
  -2 -13  -1   30.80    5.90 
  -2 -13  -1   38.40    7.00 
  -2 -13  -1   46.10   10.30 
   2 -13   1   58.19    8.50 
  -2 -13  -1   44.20    9.10 
  -2 -13  -1   58.59    8.70 
  -2 -13  -1   35.10    7.40 
  -2 -13  -1   36.00    5.90 
  -2 -13  -1   39.50    8.20 
  -2 -13  -1   28.80    8.80 
  -2 -13  -1   43.70    8.00 
   2 -13   1   42.40    6.10 
   2 -13   1   46.20    9.50 
   2 -13   1   25.80    8.20 
   2 -13   1   36.00   10.20 
   2 -13   1   50.29    8.80 
   2  13   1   44.30   11.40 
  -2  13  -1   40.40    6.50 
   2  13   1   46.20   12.20 
  -2  13  -1   44.20    7.60 
  -2  13  -1   48.30    6.60 
   2  13   1   42.70    5.80 
   2  13   1   49.40    8.00 
  -2  13  -1   35.50    8.90 
  -2  13  -1   36.50    5.60 
   2  13   1   45.20    8.00 
   2  13   1   42.80   11.10 
   2  13   1   43.70    6.00 
  -2  13  -1   35.90    5.90 
   2  13   1   26.50    5.70 
   2  13   1   40.00    8.60 
   2  13   1   29.80    8.30 
   3 -13   1    3.60    5.50 
  -3 -13  -1    9.90    6.60 
  -3 -13  -1   10.40    4.50 
  -3 -13  -1    9.80    6.00 
   3 -13   1    2.50    5.70 
  -3 -13  -1    9.10    5.20 
   3 -13   1   -4.10    5.20 
  -3 -13  -1    8.70    6.40 
  -3 -13  -1    5.00    4.30 
   3 -13   1    6.30    3.60 
   3 -13   1    8.20    5.80 
  -3 -13  -1   15.90    5.70 
   3 -13   1    5.90    4.20 
  -3 -13  -1    6.40    2.20 
  -3 -13  -1    1.40    5.10 
   3 -13   1    3.00    5.10 
   3 -13   1    9.20    7.70 
   3  13   1    8.50    5.70 
   3  13   1   15.00    8.10 
   3  13   1    1.70    4.70 
   3  13   1   11.10   11.00 
   3  13   1    5.70    6.10 
   3  13   1    8.90    2.80 
  -3  13  -1    6.20    5.40 
  -3  13  -1    2.00    2.40 
  -3  13  -1    9.00    3.20 
   3  13   1    1.80    6.20 
  -3  13  -1    5.50    3.60 
  -3  13  -1    5.00    2.60 
   3  13   1    6.20    2.20 
  -3  13  -1    8.50    4.10 
   3  13   1    5.50    2.20 
  -3  13  -1    3.30    4.20 
  -3  13  -1    7.20    1.80 
   3  13   1   -3.70    6.50 
   4 -13   1   -5.40    4.60 
  -4 -13  -1   -9.10    3.30 
  -4 -13  -1    2.50    4.50 
   4 -13   1    0.80    2.40 
   4 -13   1    0.50    5.20 
  -4 -13  -1    4.90    3.50 
  -4 -13  -1    4.70    2.90 
   4 -13   1    6.20    3.10 
  -4 -13  -1   -6.70    6.40 
   4 -13   1    5.50    6.20 
  -4 -13  -1    4.60    4.10 
  -4 -13  -1    5.40    2.10 
   4 -13   1    0.20    5.60 
   4 -13   1    0.20    5.10 
  -4  13  -1   -4.30    5.30 
  -4  13  -1    6.60    2.60 
  -4  13  -1   -3.20    4.40 
   4  13   1    1.00    6.70 
  -4  13  -1   -2.50    5.00 
   4  13   1    5.80    7.00 
   4  13   1    1.10    5.00 
   4  13   1    2.70    2.60 
  -4  13  -1   -6.60    5.00 
   4  13   1   -3.30    5.90 
  -4  13  -1    0.90    3.40 
  -4  13  -1    2.30    1.60 
   4  13   1    0.10    5.60 
   4  13   1    0.20    6.80 
  -4  13  -1    7.60    2.60 
   4  13   1    0.40    2.00 
   4  13   1    0.10    6.80 
  -4  13  -1   -0.90    3.70 
  -4  13  -1    1.20    4.20 
  -4  13  -1   -0.10    2.30 
  -5 -13  -1    4.20    3.60 
  -5 -13  -1    9.30    3.40 
  -5 -13  -1   15.90    5.90 
   5 -13   1    2.10    5.20 
   5 -13   1    5.90    6.00 
  -5 -13  -1    9.80    7.80 
  -5 -13  -1    9.10    4.60 
   5 -13   1    5.10    5.20 
   5 -13   1    7.50    6.70 
   5  13   1   17.80    8.60 
   5  13   1   -1.50   10.90 
   5  13   1    1.90    7.80 
   5  13   1   12.60    6.90 
  -5  13  -1   10.80    5.80 
  -5  13  -1    6.10    1.80 
   5  13   1    2.60    2.90 
  -5  13  -1    1.50    6.50 
   5  13   1   -9.20   12.60 
  -5  13  -1    6.50    2.70 
  -5  13  -1   10.10    3.00 
  -5  13  -1    3.60    2.50 
  -5  13  -1    8.20    5.70 
  -5  13  -1    7.60    5.60 
  -5  13  -1    6.40    4.00 
   5  13   1   13.70    7.30 
  -5  13  -1   15.00    5.00 
   5  13   1    6.90    2.30 
  -5  13  -1    4.50    3.10 
   5  13   1   11.00    7.60 
  -6 -13  -1   11.70    5.20 
  -6 -13  -1    7.70    3.40 
  -6 -13  -1   18.60    8.40 
   6 -13   1    6.70    8.00 
   6 -13   1   15.60    5.70 
  -6 -13  -1   10.80    5.40 
  -6 -13  -1   11.90    4.00 
   6 -13   1   19.10    6.20 
  -6  13  -1   14.80    5.60 
  -6  13  -1   18.20    6.70 
   6  13   1   24.60    9.30 
   6  13   1   18.00    8.00 
  -6  13  -1   11.40    4.30 
   6  13   1    6.40    7.40 
   6  13   1   16.90    3.10 
  -6  13  -1    9.40    6.00 
  -6  13  -1   18.10    3.40 
   6  13   1   12.20    7.10 
   6  13   1    2.30    8.40 
   6  13   1   14.40    8.80 
  -6  13  -1   11.70    4.10 
   6  13   1   24.10    9.70 
  -6  13  -1   13.50    3.40 
  -6  13  -1   15.50    3.50 
   6  13   1   14.90    3.60 
  -6  13  -1    8.70    5.20 
  -7 -13  -1   -1.20    4.30 
  -7 -13  -1   -3.30    7.00 
  -7 -13  -1    1.50    4.10 
   7 -13   1   -1.20    5.10 
  -7 -13  -1    5.20    3.20 
  -7 -13  -1    4.20    4.70 
  -7 -13  -1    3.00    2.60 
   7 -13   1    2.90    5.20 
  -7 -13  -1    3.60    2.30 
  -7  13  -1    3.60    4.00 
   7  13   1    6.90    2.10 
  -7  13  -1    0.00    5.20 
   7  13   1    1.30    6.30 
  -7  13  -1    4.90    2.90 
  -7  13  -1   -0.20    5.80 
  -7  13  -1    1.80    2.40 
   7  13   1    3.10    2.70 
  -7  13  -1    3.90    3.40 
  -7  13  -1    4.40    2.50 
  -7  13  -1    2.20    4.60 
  -7  13  -1    4.90    2.50 
   7  13   1   -2.10    5.80 
  -8 -13  -1    8.60    4.00 
   8 -13   1   -1.80    5.10 
  -8 -13  -1    2.70    2.60 
   8 -13   1    7.40    5.50 
  -8 -13  -1   10.90    2.50 
  -8 -13  -1    3.20    5.60 
  -8 -13  -1    2.90    3.70 
  -8 -13  -1   -3.30    3.20 
  -8  13  -1    3.70    3.00 
  -8  13  -1    7.60    2.30 
   8  13   1    0.70    4.80 
  -8  13  -1    6.90    2.20 
   8  13   1    4.30    2.30 
  -8  13  -1   16.20    6.60 
   8  13   1    2.40    1.70 
  -8  13  -1    0.40    3.80 
  -8  13  -1    1.80    3.70 
  -8  13  -1    4.60    2.30 
   8  13   1   -4.40    5.00 
  -8  13  -1    4.50    3.50 
  -9 -13  -1   -0.20    1.60 
  -9 -13  -1    1.10    1.40 
  -9 -13  -1    6.10    3.90 
  -9 -13  -1    0.70    2.80 
  -9  13  -1    2.50    2.30 
  -9  13  -1    1.50    1.50 
   9  13   1    1.80    1.60 
  -9  13  -1    2.10    3.10 
  -9  13  -1    1.20    2.00 
   9  13   1    6.30    3.50 
  -9  13  -1    0.20    2.90 
  -8 -14   1    1.90    4.30 
   8 -14  -1    2.20    4.50 
  -8 -14   1   -1.30    3.00 
  -8 -14   1   -4.00    3.10 
   8 -14  -1   -0.50    2.10 
  -8 -14   1   -1.90    1.70 
  -8 -14   1    1.20    2.40 
   8  14  -1   -1.20    4.50 
  -8  14   1    1.90    3.70 
   8  14  -1   -2.60    2.00 
  -8  14   1   -0.50    1.90 
  -8  14   1   -0.40    2.40 
  -8  14   1    0.40    6.70 
   8  14  -1   -0.30    1.40 
   8  14  -1   -7.10    5.00 
  -8  14   1   -1.20    3.10 
   7 -14  -1   10.20    3.00 
   7 -14  -1    3.20    6.20 
  -7 -14   1    9.80    2.80 
  -7 -14   1    0.50    3.80 
  -7 -14   1   12.30    2.80 
  -7 -14   1   11.80    6.60 
  -7 -14   1    5.60    3.10 
   7 -14  -1    7.00    5.50 
  -7 -14   1    4.00    4.50 
  -7 -14   1    4.20    3.90 
  -7  14   1    4.50    4.70 
  -7  14   1   14.80    2.90 
  -7  14   1    6.80    4.40 
  -7  14   1   11.10    2.90 
  -7  14   1   13.10    3.30 
  -7  14   1    8.50    3.50 
   7  14  -1   12.00    6.90 
  -7  14   1    9.00    5.10 
   7  14  -1    7.60    6.00 
   7  14  -1    4.60    2.30 
   7  14  -1   12.90    3.10 
  -7  14   1   10.20    3.00 
  -7  14   1   12.50    5.90 
   6 -14  -1    1.40    6.90 
  -6 -14   1   -0.40    3.40 
  -6 -14   1    0.60    5.00 
   6 -14  -1   -9.20    7.40 
  -6 -14   1   -7.30   11.10 
  -6 -14   1   -5.80    5.20 
   6 -14  -1    8.00    6.90 
   6 -14  -1    2.40    5.50 
  -6 -14   1    0.90    3.00 
   6 -14  -1   -2.30    5.70 
   6 -14  -1   -4.90    2.60 
  -6  14   1   -6.10    6.50 
   6  14  -1    1.50    9.20 
  -6  14   1    2.10    2.70 
  -6  14   1   -0.40    4.30 
  -6  14   1   -1.20    5.30 
  -6  14   1   -2.30    3.40 
  -6  14   1    2.20    2.70 
   6  14  -1   -9.90    7.20 
   6  14  -1    3.00    9.30
[truncated: 4,761,349 more chars]
